# Supplementary material for: Novosphingobium aeonii sp. nov., isolated from leaves of Aeonium decorum, is able to grow with polycyclic aromatic hydrocarbons
Source: Int J Syst Evol Microbiol. 2026 Jun 23;76(6):007220. doi: 10.1099/ijsem.0.007220 (PMC13292080; doi:10.1099/ijsem.0.007220)
Supplement: Supplementary Material 2. [file ijsem-76-07220-s002.xlsx]

## Sheet: I1_ggdc_results_24-12-11-15-42-
			Formula 1				Formula 2				Formula 3				G+C difference
Query genome	Reference genome	Species	DDH	Model C.I.	Distance	Prob. DDH >= 70%	DDH	Model C.I.	Distance	Prob. DDH >= 70%	DDH	Model C.I.	Distance	Prob. DDH >= 70%
I1	DSM 7478	Novosphingobium resinovorum DSM 7478	19.7	[16.5 - 23.3%]	0.7208	0	22.3	[20 - 24.8%]	0.1964	0	19.2	[16.5 - 22.2%]	0.7757	0	0.09
I1	GCA_000013325.1	Novosphingobium aromaticivorans DSM 12444	14.9	[12.1 - 18.4%]	0.8816	0	20.6	[18.4 - 23.1%]	0.2129	0	15.1	[12.6 - 17.9%]	0.9068	0	0.35
I1	GCA_000192575.1	Novosphingobium nitrogenifigens DSM 19370	14	[11.2 - 17.4%]	0.9213	0	20.6	[18.4 - 23.1%]	0.2129	0	14.3	[11.9 - 17.1%]	0.9381	0	0.81
I1	GCA_000235975.2	Novosphingobium pentaromativorans US6-1	18.3	[15.2 - 21.9%]	0.7597	0	21.5	[19.3 - 23.9%]	0.204	0	18	[15.4 - 21%]	0.8088	0	1.69
I1	GCA_000375445.1	Novosphingobium nitrogenifigens DSM 19370	14.1	[11.3 - 17.4%]	0.9204	0	20.6	[18.4 - 23%]	0.2132	0	14.3	[11.9 - 17.1%]	0.9374	0	0.79
I1	GCA_000429005.1	Novosphingobium acidiphilum DSM 19966	13.5	[10.8 - 16.9%]	0.9459	0	20.2	[18 - 22.6%]	0.2178	0	13.8	[11.4 - 16.6%]	0.9577	0	0.5
I1	GCA_000445125.1	Novosphingobium lindaniclasticum LE124	28.7	[25.3 - 32.3%]	0.5332	0.05	26.4	[24 - 28.9%]	0.1643	0.02	27.1	[24.2 - 30.2%]	0.6099	0	0.21
I1	GCA_000632105.1	Novosphingobium resinovorum NresiKF1_v1	21	[17.8 - 24.6%]	0.6851	0	24.4	[22.1 - 26.9%]	0.1785	0.01	20.5	[17.8 - 23.6%]	0.7413	0	0.3
I1	GCA_000767465.1	Novosphingobium pentaromativorans US6-1 US6-1	18.3	[15.2 - 21.9%]	0.7601	0	21.6	[19.3 - 24%]	0.2036	0	18	[15.3 - 21%]	0.809	0	1.74
I1	GCA_000802225.1	Novosphingobium malaysiense MUSC 273	18.2	[15.1 - 21.8%]	0.7628	0	21	[18.7 - 23.4%]	0.2095	0	17.9	[15.2 - 20.9%]	0.8125	0	1.4
I1	GCA_000807925.1	Novosphingobium subterraneum DSM 12447	14.6	[11.7 - 18%]	0.8976	0	20.4	[18.2 - 22.8%]	0.2157	0	14.7	[12.3 - 17.6%]	0.9197	0	1.55
I1	GCA_001046635.1	Novosphingobium barchaimii LL02	21.5	[18.2 - 25.1%]	0.6737	0	21.6	[19.4 - 24.1%]	0.203	0	20.6	[17.8 - 23.6%]	0.74	0	0.74
I1	GCA_001519075.1	Novosphingobium fuchskuhlense FNE08-7	14.4	[11.6 - 17.8%]	0.9056	0	20.3	[18.1 - 22.8%]	0.216	0	14.6	[12.1 - 17.4%]	0.926	0	0.59
I1	GCA_001590965.1	Novosphingobium lentum NBRC 107847	14.5	[11.7 - 17.9%]	0.8998	0	19.8	[17.6 - 22.2%]	0.2223	0	14.7	[12.2 - 17.5%]	0.9221	0	0.98
I1	GCA_001590985.1	Novosphingobium naphthalenivorans NBRC 102051	18.7	[15.6 - 22.3%]	0.7473	0	21.9	[19.6 - 24.3%]	0.2004	0	18.4	[15.7 - 21.4%]	0.798	0	0.94
I1	GCA_001598375.1	Novosphingobium capsulatum NBRC 12533	14.5	[11.7 - 17.9%]	0.8995	0	20.4	[18.1 - 22.8%]	0.2158	0	14.7	[12.2 - 17.6%]	0.9212	0	0.96
I1	GCA_001598555.1	Novosphingobium rosa NBRC 15208	14.2	[11.3 - 17.5%]	0.9161	0	20.3	[18.1 - 22.7%]	0.2163	0	14.4	[11.9 - 17.2%]	0.9342	0	0.26
I1	GCA_001598575.1	Novosphingobium subterraneum NBRC 16086	14.6	[11.7 - 18%]	0.8974	0	20.5	[18.2 - 22.9%]	0.2148	0	14.7	[12.3 - 17.6%]	0.9195	0	1.5
I1	GCA_002813245.1	Novosphingobium kunmingense CGMCC 1.12274	14.7	[11.8 - 18.1%]	0.8914	0	20.3	[18.1 - 22.7%]	0.2161	0	14.9	[12.4 - 17.7%]	0.9149	0	0.96
I1	GCA_002896965.1	Novosphingobium guangzhouense SA925	20.1	[16.9 - 23.7%]	0.7099	0	21.2	[18.9 - 23.6%]	0.2075	0	19.4	[16.7 - 22.4%]	0.7701	0	1.26
I1	GCA_003171715.1	Novosphingobium meiothermophilum SYSU G00007	14.3	[11.5 - 17.7%]	0.9078	0	20.6	[18.4 - 23%]	0.2132	0	14.5	[12.1 - 17.4%]	0.9275	0	0.51
I1	GCA_004005905.1	Novosphingobium umbonatum FSY-9	13.7	[10.9 - 17%]	0.9392	0	19.8	[17.6 - 22.2%]	0.2218	0	13.9	[11.5 - 16.7%]	0.9527	0	3.31
I1	GCA_007830315.1	Novosphingobium taihuense CGMCC 1.3432	14.6	[11.7 - 18%]	0.897	0	20.6	[18.4 - 23.1%]	0.2128	0	14.8	[12.3 - 17.6%]	0.9189	0	1.74
I1	GCA_007954425.1	Novosphingobium ginsenosidimutans FW-6	14.5	[11.7 - 17.9%]	0.8988	0	20.4	[18.2 - 22.8%]	0.2151	0	14.7	[12.3 - 17.6%]	0.9206	0	0.49
I1	GCA_007991615.1	Novosphingobium sediminis NBRC 106119	14.5	[11.6 - 17.9%]	0.901	0	20.1	[17.9 - 22.6%]	0.2182	0	14.7	[12.2 - 17.5%]	0.9226	0	0.07
I1	GCA_009746585.1	Novosphingobium aquimarinum M24A2M	15.4	[12.5 - 18.8%]	0.8641	0	20.1	[17.9 - 22.5%]	0.2189	0	15.4	[12.9 - 18.3%]	0.8938	0	0.78
I1	GCA_009856825.1	Novosphingobium silvae FGD1	19.4	[16.3 - 23%]	0.7268	0	21	[18.8 - 23.4%]	0.209	0	18.9	[16.2 - 21.9%]	0.7839	0	0.31
I1	GCA_009909235.1	Novosphingobium ovatum FSY-8	13.9	[11.1 - 17.3%]	0.9259	0	20.5	[18.3 - 22.9%]	0.2145	0	14.2	[11.8 - 17%]	0.9418	0	0.08
I1	GCA_012927405.1	Novosphingobium olei TW-4	14.9	[12.1 - 18.4%]	0.8817	0	20.6	[18.4 - 23%]	0.213	0	15.1	[12.6 - 17.9%]	0.9069	0	0.24
I1	GCA_013408095.1	Novosphingobium marinum DSM 29043	14.6	[11.7 - 18%]	0.8965	0	20.2	[18 - 22.6%]	0.2175	0	14.8	[12.3 - 17.6%]	0.919	0	0.56
I1	GCA_014196055.1	Novosphingobium hassiacum DSM 14552	14.3	[11.5 - 17.7%]	0.9097	0	20.1	[17.9 - 22.5%]	0.2185	0	14.5	[12.1 - 17.3%]	0.9295	0	2.04
I1	GCA_014196525.1	Novosphingobium sediminicola DSM 27057	13.8	[11.1 - 17.2%]	0.9305	0	19.9	[17.7 - 22.3%]	0.2205	0	14.1	[11.7 - 16.9%]	0.9459	0	1.82
I1	GCA_014196615.1	Novosphingobium fluoreni DSM 27568	15.1	[12.2 - 18.6%]	0.8731	0	20.5	[18.2 - 22.9%]	0.2147	0	15.2	[12.8 - 18.1%]	0.9003	0	1.35
I1	GCA_014199635.1	Novosphingobium taihuense DSM 17507	14.6	[11.7 - 18%]	0.8963	0	20.6	[18.4 - 23.1%]	0.2129	0	14.8	[12.3 - 17.6%]	0.9184	0	1.69
I1	GCA_014230305.1	Novosphingobium aerophilum 4Y4	14.7	[11.9 - 18.2%]	0.8897	0	21.1	[18.8 - 23.5%]	0.2086	0	14.9	[12.4 - 17.8%]	0.9127	0	2.85
I1	GCA_014230315.1	Novosphingobium flavum NBRC 111647	15.4	[12.5 - 18.8%]	0.8632	0	20.6	[18.3 - 23%]	0.2135	0	15.5	[13 - 18.4%]	0.8924	0	1.95
I1	GCA_014230355.1	Novosphingobium piscinae KCTC 42194	14.9	[12 - 18.3%]	0.884	0	21.1	[18.8 - 23.5%]	0.2084	0	15	[12.6 - 17.9%]	0.9082	0	4.06
I1	GCA_014640055.1	Novosphingobium marinum CGMCC 1.12918	14.6	[11.7 - 18%]	0.8965	0	20.2	[18 - 22.6%]	0.2175	0	14.8	[12.3 - 17.6%]	0.919	0	0.56
I1	GCA_014640675.1	Novosphingobium endophyticum CGMCC 1.15095	18.2	[15.1 - 21.7%]	0.7648	0	21.4	[19.1 - 23.8%]	0.2054	0	17.9	[15.2 - 20.8%]	0.8131	0	0.54
I1	GCA_014645195.1	Novosphingobium indicum CGMCC 1.6784	18.8	[15.6 - 22.3%]	0.7468	0	20.9	[18.7 - 23.4%]	0.2098	0	18.3	[15.6 - 21.3%]	0.7999	0	1.71
I1	GCA_014652555.1	Novosphingobium colocasiae KCTC 32255	17.3	[14.3 - 20.8%]	0.7925	0	20.8	[18.6 - 23.2%]	0.2109	0	17.1	[14.5 - 20.1%]	0.8363	0	0.43
I1	GCA_014652615.1	Novosphingobium arvoryzae KCTC 32422	14.8	[12 - 18.2%]	0.8864	0	20.9	[18.7 - 23.3%]	0.2102	0	15	[12.5 - 17.9%]	0.9103	0	0.6
I1	GCA_014652855.1	Novosphingobium pokkalii KCTC 42224	15	[12.1 - 18.4%]	0.8806	0	20.3	[18.1 - 22.7%]	0.2162	0	15.1	[12.6 - 18%]	0.9064	0	1.71
I1	GCA_015694345.1	Novosphingobium jiangmenense 1Y9A	15	[12.2 - 18.5%]	0.8771	0	20.7	[18.4 - 23.1%]	0.2127	0	15.2	[12.7 - 18%]	0.9032	0	0.11
I1	GCA_015865035.1	Novosphingobium aureum YJ-S2-02	18.7	[15.6 - 22.3%]	0.7472	0	21.5	[19.2 - 23.9%]	0.2044	0	18.3	[15.7 - 21.3%]	0.7989	0	0.79
I1	GCA_017163935.1	Novosphingobium terrae GeG2	14.2	[11.4 - 17.6%]	0.913	0	20.1	[17.9 - 22.6%]	0.2182	0	14.4	[12 - 17.3%]	0.932	0	1.2
I1	GCA_018417475.1	Novosphingobium decolorationis 502str22	18.1	[15 - 21.6%]	0.7677	0	20.8	[18.6 - 23.3%]	0.2107	0	17.7	[15.1 - 20.7%]	0.8167	0	0.75
I1	GCA_018491765.1	Novosphingobium profundi F72	18.8	[15.7 - 22.4%]	0.746	0	20.8	[18.6 - 23.3%]	0.2109	0	18.3	[15.7 - 21.3%]	0.7996	0	0.78
I1	GCA_020179425.1	Novosphingobium percolationis c1	15.1	[12.2 - 18.6%]	0.8736	0	20.6	[18.4 - 23%]	0.2132	0	15.2	[12.7 - 18.1%]	0.9005	0	1.35
I1	GCA_020179475.1	Novosphingobium huizhouense c7	15.5	[12.6 - 19%]	0.8576	0	20.2	[18 - 22.6%]	0.2179	0	15.6	[13 - 18.5%]	0.8886	0	3.62
I1	GCA_021227995.1	Novosphingobium kaempferiae	20.9	[17.7 - 24.5%]	0.6882	0	22.2	[19.9 - 24.7%]	0.1973	0	20.2	[17.4 - 23.2%]	0.7497	0	1.22
I1	GCA_022818885.1	Novosphingobium mangrovi B2637	18.1	[15 - 21.6%]	0.7684	0	20.4	[18.2 - 22.9%]	0.2149	0	17.7	[15.1 - 20.7%]	0.8182	0	1.04
I1	GCA_022832375.1	Novosphingobium beihaiensis B2638	19.9	[16.7 - 23.5%]	0.7141	0	21.5	[19.3 - 24%]	0.2039	0	19.3	[16.6 - 22.3%]	0.7724	0	0.82
I1	GCA_022832385.1	Novosphingobium album B2580	19.7	[16.5 - 23.3%]	0.7201	0	21.3	[19 - 23.7%]	0.2064	0	19.1	[16.4 - 22.1%]	0.7779	0	1.45
I1	GCA_022832435.1	Novosphingobium organovorum B1949	18.4	[15.3 - 22%]	0.7568	0	21.1	[18.8 - 23.5%]	0.2085	0	18	[15.4 - 21%]	0.8075	0	1.66
I1	GCA_025153475.1	Novosphingobium mangrovi HK4-1	20.3	[17.1 - 23.9%]	0.7031	0	21.4	[19.2 - 23.9%]	0.2046	0	19.6	[16.9 - 22.7%]	0.7639	0	0.34
I1	GCA_026420865.1	Novosphingobium clariflavum	28.9	[25.6 - 32.6%]	0.5293	0.06	24.4	[22.1 - 26.9%]	0.1784	0.01	26.8	[24 - 30%]	0.6132	0	1
I1	GCA_027922145.1	Novosphingobium resinovorum VKM B-1171	21.6	[18.4 - 25.2%]	0.671	0	22.1	[19.8 - 24.5%]	0.1988	0	20.7	[18 - 23.8%]	0.7364	0	0.68
I1	GCA_028607105.1	Novosphingobium humi KACC 19094	13.9	[11.1 - 17.3%]	0.9269	0	20.3	[18.1 - 22.7%]	0.2166	0	14.2	[11.8 - 17%]	0.9427	0	1.2
I1	GCA_029076845.1	Novosphingobium album H3SJ31-1	17.9	[14.8 - 21.5%]	0.7731	0	20.7	[18.5 - 23.1%]	0.2122	0	17.6	[15 - 20.6%]	0.8213	0	1.39
I1	GCA_029436685.1	Novosphingobium cyanobacteriorum HBC54	14.5	[11.6 - 17.9%]	0.9012	0	20.6	[18.3 - 23%]	0.2137	0	14.7	[12.2 - 17.5%]	0.9223	0	0.09
I1	GCA_039543125.1	Novosphingobium ginsenosidimutans JCM 18202	14.5	[11.7 - 17.9%]	0.8987	0	20.4	[18.2 - 22.8%]	0.2152	0	14.7	[12.3 - 17.6%]	0.9205	0	0.49
I1	GCA_042432915.1	Novosphingobium soli CCM 7706	20	[16.8 - 23.6%]	0.7121	0	21.9	[19.6 - 24.3%]	0.2003	0	19.4	[16.7 - 22.4%]	0.7697	0	3.37
I1	GCA_042434435.1	Novosphingobium aquiterrae NCAIM B.02537	14.7	[11.9 - 18.1%]	0.8912	0	22.8	[20.5 - 25.3%]	0.1918	0	14.9	[12.5 - 17.8%]	0.9121	0	0.11
I1	GCA_042434475.1	Novosphingobium clariflavum CICC 11035S	29	[25.6 - 32.6%]	0.5288	0.06	24.5	[22.2 - 26.9%]	0.1782	0.01	26.9	[24 - 30%]	0.6128	0	0.98
I1	GCA_042646485.1	Novosphingobium bradum KCTC 42984	15.1	[12.2 - 18.5%]	0.8764	0	20.6	[18.4 - 23%]	0.2134	0	15.2	[12.7 - 18.1%]	0.9027	0	3.89
I1	GCA_042646585.1	Novosphingobium panipatense CCM 7472	17.5	[14.5 - 21%]	0.7859	0	21	[18.8 - 23.4%]	0.209	0	17.3	[14.7 - 20.2%]	0.8307	0	0.68
I1	GCA_042648825.1	Novosphingobium pokkalii KCTC 42224	15	[12.1 - 18.4%]	0.8805	0	20.3	[18.1 - 22.7%]	0.2162	0	15.1	[12.6 - 18%]	0.9063	0	1.75
I1	GCA_042649005.1	Novosphingobium piscinae KCTC 42194	14.9	[12 - 18.3%]	0.8842	0	21.1	[18.8 - 23.5%]	0.2083	0	15	[12.6 - 17.9%]	0.9083	0	4.05
I1	GCA_042683865.1	Novosphingobium soli CCM 7706	20	[16.8 - 23.6%]	0.7118	0	21.9	[19.7 - 24.4%]	0.2	0	19.4	[16.7 - 22.4%]	0.7694	0	3.28
I1	GCA_042683985.1	Novosphingobium colocasiae KCTC 32255	17.2	[14.2 - 20.7%]	0.796	0	20.9	[18.6 - 23.3%]	0.2104	0	17	[14.4 - 20%]	0.8389	0	0.31
I1	GCA_042685765.1	Novosphingobium pokkalii KCTC 42224	15	[12.1 - 18.4%]	0.8785	0	20.7	[18.4 - 23.1%]	0.2127	0	15.1	[12.7 - 18%]	0.9044	0	1.66
I1	GCA_900102455.1	Novosphingobium aromaticivorans ATCC 700280	14.9	[12 - 18.3%]	0.8827	0	20.5	[18.3 - 22.9%]	0.2141	0	15.1	[12.6 - 17.9%]	0.9078	0	0.37
I1	GCA_900168325.1	Novosphingobium mathurense SM117	19.6	[16.4 - 23.2%]	0.7231	0	21.3	[19 - 23.7%]	0.2066	0	19	[16.3 - 22%]	0.7803	0	1.5

## Sheet: Sheet1
DSM 7478	Novosphingobium resinovorum DSM 7478
GCA_000013325.1	Novosphingobium aromaticivorans DSM 12444 DSM 12444
GCA_000192575.1	Novosphingobium nitrogenifigens DSM 19370 DSM 19370
GCA_000235975.2	Novosphingobium pentaromativorans US6-1 US6-1
GCA_000235975.2	Novosphingobium pentaromativorans US6-1 US6-1
GCA_000375445.1	Novosphingobium nitrogenifigens DSM 19370 DSM 19370
GCA_000429005.1	Novosphingobium acidiphilum DSM 19966 DSM 19966
GCA_000445125.1	Novosphingobium lindaniclasticum LE124
GCA_000445125.1	Novosphingobium lindaniclasticum LE124
GCA_000445125.1	Novosphingobium lindaniclasticum LE124
GCA_000445125.1	Novosphingobium lindaniclasticum LE124 LE124
GCA_000445125.1	Novosphingobium lindaniclasticum LE124 LE124
GCA_000632105.1	Novosphingobium resinovorum
GCA_000632105.1	Novosphingobium resinovorum
GCA_000632105.1	Novosphingobium resinovorum KF1
GCA_000632105.1	Novosphingobium resinovorum KF1
GCA_000767465.1	Novosphingobium pentaromativorans US6-1 US6-1
GCA_000767465.1	Novosphingobium pentaromativorans US6-1 US6-1
GCA_000802225.1	Novosphingobium malaysiense MUSC 273
GCA_000807925.1	Novosphingobium subterraneum DSM 12447
GCA_001046635.1	Novosphingobium barchaimii LL02
GCA_001046635.1	Novosphingobium barchaimii LL02 LL02
GCA_001046635.1	Novosphingobium barchaimii LL02 LL02
GCA_001519075.1	Novosphingobium fuchskuhlense FNE08-7
GCA_001590985.1	Novosphingobium naphthalenivorans NBRC 102051
GCA_001590985.1	Novosphingobium naphthalenivorans NBRC 102051 NBRC 102051
GCA_001590985.1	Novosphingobium naphthalenivorans NBRC 102051 NBRC 102051
GCA_001598375.1	Novosphingobium capsulatum NBRC 12533 NBRC 12533
GCA_001598555.1	Novosphingobium rosa NBRC 15208 NBRC 15208
GCA_001598575.1	Novosphingobium subterraneum NBRC 16086 NBRC 16086
GCA_002813245.1	Novosphingobium kunmingense CGMCC 1.12274
GCA_002896965.1	Novosphingobium guangzhouense SA925
GCA_003171715.1	Novosphingobium meiothermophilum SYSU G00007
GCA_004005905.1	Novosphingobium umbonatum FSY-9
GCA_007830315.1	Novosphingobium taihuense CGMCC 1.3432
GCA_007954425.1	Novosphingobium ginsenosidimutans FW-6
GCA_007991615.1	Novosphingobium sediminis NBRC 106119
GCA_009746585.1	Novosphingobium aquimarinum M24A2M
GCA_009856825.1	Novosphingobium silvae FGD1
GCA_009909235.1	Novosphingobium ovatum FSY-8
GCA_012927405.1	Novosphingobium olei TW-4
GCA_013408095.1	Novosphingobium marinum DSM 29043
GCA_014196055.1	Novosphingobium hassiacum DSM 14552
GCA_014196525.1	Novosphingobium sediminicola DSM 27057
GCA_014196615.1	Novosphingobium fluoreni DSM 27568
GCA_014199635.1	Novosphingobium taihuense DSM 17507
GCA_014230305.1	Novosphingobium aerophilum 4Y4
GCA_014230315.1	Novosphingobium flavum NBRC 111647
GCA_014230355.1	Novosphingobium piscinae KCTC 42194
GCA_014640055.1	Novosphingobium marinum CGMCC 1.12918
GCA_014640675.1	Novosphingobium endophyticum CGMCC 1.15095
GCA_014645195.1	Novosphingobium indicum CGMCC 1.6784
GCA_014652555.1	Novosphingobium colocasiae KCTC 32255
GCA_014652615.1	Novosphingobium arvoryzae KCTC 32422
GCA_014652855.1	Novosphingobium pokkalii KCTC 42224
GCA_015694345.1	Novosphingobium jiangmenense 1Y9A
GCA_015865035.1	Novosphingobium aureum YJ-S2-02
GCA_017163935.1	Novosphingobium terrae GeG2
GCA_018417475.1	Novosphingobium decolorationis 502str22
GCA_018491765.1	Novosphingobium profundi F72
GCA_020179425.1	Novosphingobium percolationis c1
GCA_020179475.1	Novosphingobium huizhouense c7
GCA_021227995.1	Novosphingobium kaempferiae
GCA_021227995.1	Novosphingobium kaempferiae
GCA_021227995.1	Novosphingobium kaempferiae Sx8-5
GCA_021227995.1	Novosphingobium kaempferiae Sx8-5
GCA_022818885.1	Novosphingobium mangrovi (ex Hu et al. 2023) B2637
GCA_022832375.1	Novosphingobium beihaiensis B2638
GCA_022832375.1	Novosphingobium beihaiensis B2638
GCA_022832385.1	Novosphingobium album (ex Hu et al. 2023) B2580
GCA_022832435.1	Novosphingobium organovorum B1949
GCA_025153475.1	Novosphingobium mangrovi (ex Huang et al. 2023) HK4-1
GCA_026420865.1	Novosphingobium clariflavum
GCA_026420865.1	Novosphingobium clariflavum
GCA_026420865.1	Novosphingobium clariflavum 164
GCA_026420865.1	Novosphingobium clariflavum 164
GCA_027922145.1	Novosphingobium resinovorum
GCA_027922145.1	Novosphingobium resinovorum VKM B-1172
GCA_027922145.1	Novosphingobium resinovorum VKM B-1172
GCA_028607105.1	Novosphingobium humi KACC 19094
GCA_029076845.1	Novosphingobium album (ex Liu et al. 2023) H3SJ31-1
GCA_029436685.1	Novosphingobium cyanobacteriorum HBC54
GCA_039543125.1	Novosphingobium ginsenosidimutans JCM 18202
GCA_042432915.1	Novosphingobium soli
GCA_042432915.1	Novosphingobium soli CCM 7706
GCA_042432915.1	Novosphingobium soli CCM 7706
GCA_042434435.1	Novosphingobium aquiterrae
GCA_042434435.1	Novosphingobium aquiterrae
GCA_042434435.1	Novosphingobium aquiterrae NCAIM B.02537
GCA_042434435.1	Novosphingobium aquiterrae NCAIM B.02537
GCA_042434475.1	Novosphingobium clariflavum
GCA_042434475.1	Novosphingobium clariflavum
GCA_042434475.1	Novosphingobium clariflavum
GCA_042434475.1	Novosphingobium clariflavum CICC 11035S
GCA_042434475.1	Novosphingobium clariflavum CICC 11035S
GCA_042646485.1	Novosphingobium bradum KCTC 42984
GCA_042646585.1	Novosphingobium panipatense CCM 7472
GCA_042648825.1	Novosphingobium pokkalii KCTC 42224
GCA_042649005.1	Novosphingobium piscinae KCTC 42194
GCA_042683865.1	Novosphingobium soli
GCA_042683865.1	Novosphingobium soli CCM 7706
GCA_042683865.1	Novosphingobium soli CCM 7706
GCA_042683985.1	Novosphingobium colocasiae KCTC 32255
GCA_042685765.1	Novosphingobium pokkalii KCTC 42224
GCA_900102455.1	Novosphingobium aromaticivorans ATCC 700280
GCA_900168325.1	Novosphingobium mathurense SM117
