# Supplementary material for: Novosphingobium aeonii sp. nov., isolated from leaves of Aeonium decorum, is able to grow with polycyclic aromatic hydrocarbons
Source: Int J Syst Evol Microbiol. 2026 Jun 23;76(6):007220. doi: 10.1099/ijsem.0.007220 (PMC13292080; doi:10.1099/ijsem.0.007220)
Supplement: Supplementary Material 3. [file ijsem-76-07220-s003.xlsx]

## Sheet: FS9_ggdc_results_24-12-11-16-08
			Formula 1				Formula 2				Formula 3				G+C difference
Query genome	Reference genome	Strain name	DDH	Model C.I.	Distance	Prob. DDH >= 70%	DDH	Model C.I.	Distance	Prob. DDH >= 70%	DDH	Model C.I.	Distance	Prob. DDH >= 70%
FS9	DSM7478	Novosphingobium resinovorum DSM 7478	19.6	[16.4 - 23.2%]	0.7238	0	22.3	[20.1 - 24.8%]	0.1964	0	19.1	[16.4 - 22.1%]	0.778	0	0.19
FS9	GCA_000013325.1	Novosphingobium aromaticivorans DSM 12444	15.1	[12.2 - 18.5%]	0.876	0	20.6	[18.4 - 23%]	0.2131	0	15.2	[12.7 - 18.1%]	0.9025	0	0.44
FS9	GCA_000192575.1	Novosphingobium nitrogenifigens DSM 19370	14	[11.2 - 17.4%]	0.9221	0	20.6	[18.4 - 23.1%]	0.2128	0	14.3	[11.8 - 17.1%]	0.9387	0	0.72
FS9	GCA_000235975.2	Novosphingobium pentaromativorans US6-1	18.9	[15.8 - 22.5%]	0.7416	0	22.7	[20.5 - 25.2%]	0.1925	0	18.6	[15.9 - 21.6%]	0.7913	0	1.6
FS9	GCA_000375445.1	Novosphingobium nitrogenifigens DSM 19370	14	[11.2 - 17.4%]	0.9212	0	20.6	[18.4 - 23%]	0.2131	0	14.3	[11.9 - 17.1%]	0.938	0	0.7
FS9	GCA_000429005.1	Novosphingobium acidiphilum DSM 19966	13.5	[10.7 - 16.8%]	0.9468	0	20.2	[18 - 22.6%]	0.2178	0	13.8	[11.4 - 16.6%]	0.9584	0	0.41
FS9	GCA_000445125.1	Novosphingobium lindaniclasticum LE124	28.3	[24.9 - 31.9%]	0.54	0.05	26.4	[24 - 28.9%]	0.1643	0.02	26.7	[23.8 - 29.8%]	0.6156	0	0.12
FS9	GCA_000632105.1	Novosphingobium resinovorum NresiKF1_v1	21.1	[17.8 - 24.7%]	0.6839	0	24.4	[22.1 - 26.9%]	0.1786	0.01	20.6	[17.8 - 23.6%]	0.7403	0	0.39
FS9	GCA_000767465.1	Novosphingobium pentaromativorans US6-1 US6-1	18.9	[15.8 - 22.5%]	0.7415	0	22.8	[20.5 - 25.2%]	0.1921	0	18.6	[15.9 - 21.6%]	0.7912	0	1.65
FS9	GCA_000802225.1	Novosphingobium malaysiense MUSC 273	18.2	[15.1 - 21.8%]	0.7637	0	20.9	[18.7 - 23.3%]	0.2101	0	17.8	[15.2 - 20.8%]	0.8134	0	1.31
FS9	GCA_000807925.1	Novosphingobium subterraneum DSM 12447	14.9	[12 - 18.3%]	0.8839	0	20.8	[18.6 - 23.2%]	0.2113	0	15	[12.6 - 17.9%]	0.9085	0	1.45
FS9	GCA_001046635.1	Novosphingobium barchaimii LL02	21.3	[18.1 - 24.9%]	0.6783	0	21.6	[19.4 - 24.1%]	0.203	0	20.4	[17.7 - 23.5%]	0.7436	0	0.65
FS9	GCA_001519075.1	Novosphingobium fuchskuhlense FNE08-7	14.5	[11.7 - 17.9%]	0.9003	0	20.3	[18.1 - 22.7%]	0.2166	0	14.7	[12.2 - 17.5%]	0.9219	0	0.68
FS9	GCA_001590965.1	Novosphingobium lentum NBRC 107847	14.5	[11.6 - 17.9%]	0.9013	0	19.8	[17.6 - 22.2%]	0.2224	0	14.7	[12.2 - 17.5%]	0.9232	0	1.07
FS9	GCA_001590985.1	Novosphingobium naphthalenivorans NBRC 102051	18.8	[15.7 - 22.4%]	0.7451	0	22.3	[20 - 24.7%]	0.197	0	18.5	[15.8 - 21.5%]	0.7953	0	0.85
FS9	GCA_001598375.1	Novosphingobium capsulatum NBRC 12533	14.5	[11.7 - 17.9%]	0.9007	0	20.4	[18.2 - 22.8%]	0.2155	0	14.7	[12.2 - 17.5%]	0.9221	0	1.05
FS9	GCA_001598555.1	Novosphingobium rosa NBRC 15208	14.1	[11.3 - 17.5%]	0.9171	0	20.3	[18.1 - 22.7%]	0.2164	0	14.4	[11.9 - 17.2%]	0.935	0	0.16
FS9	GCA_001598575.1	Novosphingobium subterraneum NBRC 16086	14.9	[12 - 18.3%]	0.8845	0	20.9	[18.6 - 23.3%]	0.2104	0	15	[12.5 - 17.9%]	0.9088	0	1.41
FS9	GCA_002813245.1	Novosphingobium kunmingense CGMCC 1.12274	15	[12.1 - 18.4%]	0.8801	0	20.3	[18.1 - 22.7%]	0.2168	0	15.1	[12.6 - 18%]	0.9061	0	1.06
FS9	GCA_002896965.1	Novosphingobium guangzhouense SA925	20.1	[16.9 - 23.7%]	0.7101	0	21.2	[18.9 - 23.6%]	0.2076	0	19.4	[16.7 - 22.4%]	0.7703	0	1.17
FS9	GCA_003171715.1	Novosphingobium meiothermophilum SYSU G00007	14.4	[11.6 - 17.8%]	0.9037	0	20.6	[18.4 - 23%]	0.2131	0	14.6	[12.2 - 17.5%]	0.9243	0	0.42
FS9	GCA_004005905.1	Novosphingobium umbonatum FSY-9	13.6	[10.9 - 17%]	0.9402	0	19.8	[17.6 - 22.2%]	0.2218	0	13.9	[11.5 - 16.7%]	0.9534	0	3.22
FS9	GCA_007830315.1	Novosphingobium taihuense CGMCC 1.3432	14.7	[11.8 - 18.1%]	0.8935	0	20.7	[18.5 - 23.1%]	0.2123	0	14.8	[12.4 - 17.7%]	0.9161	0	1.64
FS9	GCA_007954425.1	Novosphingobium ginsenosidimutans FW-6	14.5	[11.7 - 17.9%]	0.9005	0	20.4	[18.2 - 22.8%]	0.2151	0	14.7	[12.2 - 17.5%]	0.9219	0	0.4
FS9	GCA_007991615.1	Novosphingobium sediminis NBRC 106119	14.6	[11.7 - 18%]	0.8964	0	20.2	[17.9 - 22.6%]	0.218	0	14.8	[12.3 - 17.6%]	0.919	0	0.02
FS9	GCA_009746585.1	Novosphingobium aquimarinum M24A2M	15.4	[12.5 - 18.8%]	0.8638	0	20.1	[17.9 - 22.5%]	0.2183	0	15.4	[12.9 - 18.3%]	0.8935	0	0.69
FS9	GCA_009856825.1	Novosphingobium silvae FGD1	19.3	[16.2 - 22.9%]	0.7308	0	21	[18.8 - 23.4%]	0.2089	0	18.8	[16.1 - 21.8%]	0.7871	0	0.4
FS9	GCA_009909235.1	Novosphingobium ovatum FSY-8	13.9	[11.1 - 17.3%]	0.9271	0	20.5	[18.3 - 22.9%]	0.2145	0	14.2	[11.8 - 17%]	0.9427	0	0.17
FS9	GCA_012927405.1	Novosphingobium olei TW-4	15.2	[12.3 - 18.7%]	0.8701	0	20.7	[18.5 - 23.1%]	0.2121	0	15.3	[12.8 - 18.2%]	0.8977	0	0.34
FS9	GCA_013408095.1	Novosphingobium marinum DSM 29043	14.7	[11.8 - 18.1%]	0.8928	0	20.2	[18 - 22.6%]	0.2178	0	14.8	[12.4 - 17.7%]	0.9162	0	0.47
FS9	GCA_014196055.1	Novosphingobium hassiacum DSM 14552	14.4	[11.6 - 17.8%]	0.9046	0	20.6	[18.4 - 23%]	0.2135	0	14.6	[12.2 - 17.5%]	0.9249	0	1.95
FS9	GCA_014196525.1	Novosphingobium sediminicola DSM 27057	13.8	[11 - 17.2%]	0.931	0	19.9	[17.7 - 22.3%]	0.2204	0	14.1	[11.7 - 16.9%]	0.9462	0	1.72
FS9	GCA_014196615.1	Novosphingobium fluoreni DSM 27568	15.1	[12.2 - 18.5%]	0.8752	0	20.5	[18.2 - 22.9%]	0.2147	0	15.2	[12.7 - 18.1%]	0.902	0	1.26
FS9	GCA_014199635.1	Novosphingobium taihuense DSM 17507	14.7	[11.8 - 18.1%]	0.8927	0	20.7	[18.5 - 23.1%]	0.2124	0	14.9	[12.4 - 17.7%]	0.9155	0	1.6
FS9	GCA_014230305.1	Novosphingobium aerophilum 4Y4	14.9	[12 - 18.3%]	0.8848	0	22	[19.7 - 24.4%]	0.1994	0	15.1	[12.6 - 17.9%]	0.9077	0	2.94
FS9	GCA_014230315.1	Novosphingobium flavum NBRC 111647	15.3	[12.4 - 18.8%]	0.8653	0	20.6	[18.3 - 23%]	0.2135	0	15.4	[12.9 - 18.3%]	0.8941	0	2.04
FS9	GCA_014230355.1	Novosphingobium piscinae KCTC 42194	14.9	[12 - 18.4%]	0.8821	0	21	[18.8 - 23.5%]	0.2087	0	15.1	[12.6 - 17.9%]	0.9067	0	4.15
FS9	GCA_014640055.1	Novosphingobium marinum CGMCC 1.12918	14.7	[11.8 - 18.1%]	0.8928	0	20.2	[18 - 22.6%]	0.2178	0	14.8	[12.4 - 17.7%]	0.9162	0	0.47
FS9	GCA_014640675.1	Novosphingobium endophyticum CGMCC 1.15095	18.1	[15 - 21.6%]	0.7681	0	21.4	[19.1 - 23.8%]	0.2055	0	17.8	[15.1 - 20.8%]	0.8157	0	0.45
FS9	GCA_014645195.1	Novosphingobium indicum CGMCC 1.6784	19.1	[15.9 - 22.7%]	0.7372	0	21.3	[19.1 - 23.8%]	0.2058	0	18.6	[15.9 - 21.6%]	0.7913	0	1.62
FS9	GCA_014652555.1	Novosphingobium colocasiae KCTC 32255	17.2	[14.2 - 20.7%]	0.7959	0	20.8	[18.6 - 23.2%]	0.2109	0	17	[14.4 - 20%]	0.839	0	0.52
FS9	GCA_014652615.1	Novosphingobium arvoryzae KCTC 32422	14.8	[11.9 - 18.2%]	0.8875	0	20.9	[18.7 - 23.3%]	0.21	0	15	[12.5 - 17.8%]	0.9111	0	0.69
FS9	GCA_014652855.1	Novosphingobium pokkalii KCTC 42224	14.9	[12 - 18.3%]	0.8823	0	20.3	[18.1 - 22.7%]	0.2161	0	15.1	[12.6 - 17.9%]	0.9077	0	1.8
FS9	GCA_015694345.1	Novosphingobium jiangmenense 1Y9A	15.1	[12.2 - 18.6%]	0.8737	0	20.7	[18.4 - 23.1%]	0.2125	0	15.2	[12.7 - 18.1%]	0.9006	0	0.02
FS9	GCA_015865035.1	Novosphingobium aureum YJ-S2-02	18.6	[15.5 - 22.2%]	0.7511	0	21.5	[19.2 - 23.9%]	0.2044	0	18.2	[15.6 - 21.2%]	0.802	0	0.88
FS9	GCA_017163935.1	Novosphingobium terrae GeG2	14.2	[11.4 - 17.6%]	0.914	0	20.1	[17.9 - 22.6%]	0.2182	0	14.4	[12 - 17.3%]	0.9328	0	1.1
FS9	GCA_018417475.1	Novosphingobium decolorationis 502str22	18.1	[15 - 21.6%]	0.7676	0	21.1	[18.8 - 23.5%]	0.2083	0	17.8	[15.1 - 20.7%]	0.816	0	0.84
FS9	GCA_018491765.1	Novosphingobium profundi F72	18.7	[15.5 - 22.2%]	0.7496	0	20.8	[18.6 - 23.3%]	0.2108	0	18.2	[15.6 - 21.2%]	0.8024	0	0.87
FS9	GCA_020179425.1	Novosphingobium percolationis c1	15.5	[12.6 - 18.9%]	0.8592	0	21.6	[19.4 - 24.1%]	0.2028	0	15.6	[13.1 - 18.5%]	0.8878	0	1.44
FS9	GCA_020179475.1	Novosphingobium huizhouense c7	15.5	[12.5 - 18.9%]	0.8599	0	20.2	[18 - 22.6%]	0.2179	0	15.5	[13 - 18.4%]	0.8904	0	3.71
FS9	GCA_021227995.1	Novosphingobium kaempferiae	20.7	[17.5 - 24.4%]	0.6925	0	22.2	[19.9 - 24.7%]	0.1973	0	20	[17.3 - 23.1%]	0.7531	0	1.32
FS9	GCA_022818885.1	Novosphingobium mangrovi B2637	18	[14.9 - 21.5%]	0.7714	0	20.4	[18.2 - 22.9%]	0.2149	0	17.6	[15 - 20.6%]	0.8206	0	1.13
FS9	GCA_022832375.1	Novosphingobium beihaiensis B2638	19.8	[16.6 - 23.4%]	0.7184	0	21.5	[19.3 - 24%]	0.2039	0	19.2	[16.5 - 22.2%]	0.7758	0	0.72
FS9	GCA_022832385.1	Novosphingobium album B2580	19.5	[16.4 - 23.1%]	0.7244	0	21.3	[19 - 23.7%]	0.2064	0	19	[16.3 - 22%]	0.7812	0	1.36
FS9	GCA_022832435.1	Novosphingobium organovorum B1949	18.3	[15.2 - 21.9%]	0.7604	0	21.1	[18.8 - 23.5%]	0.2085	0	17.9	[15.3 - 20.9%]	0.8104	0	1.76
FS9	GCA_025153475.1	Novosphingobium mangrovi HK4-1	20.5	[17.3 - 24.1%]	0.6983	0	21.5	[19.2 - 23.9%]	0.2044	0	19.8	[17 - 22.8%]	0.76	0	0.25
FS9	GCA_026420865.1	Novosphingobium clariflavum	28.5	[25.2 - 32.1%]	0.5359	0.05	24.4	[22.1 - 26.9%]	0.1784	0.01	26.5	[23.6 - 29.6%]	0.6187	0	1.09
FS9	GCA_027922145.1	Novosphingobium resinovorum VKM B-1171	21.4	[18.2 - 25%]	0.6755	0	22.1	[19.8 - 24.5%]	0.1988	0	20.6	[17.8 - 23.6%]	0.74	0	0.77
FS9	GCA_028607105.1	Novosphingobium humi KACC 19094	13.9	[11.1 - 17.3%]	0.9279	0	20.3	[18.1 - 22.7%]	0.2166	0	14.2	[11.7 - 17%]	0.9436	0	1.11
FS9	GCA_029076845.1	Novosphingobium album H3SJ31-1	18	[14.9 - 21.6%]	0.7701	0	20.8	[18.6 - 23.3%]	0.2109	0	17.7	[15 - 20.7%]	0.8186	0	1.49
FS9	GCA_029436685.1	Novosphingobium cyanobacteriorum HBC54	14.5	[11.7 - 17.9%]	0.8995	0	20.7	[18.5 - 23.1%]	0.2121	0	14.7	[12.3 - 17.6%]	0.9209	0	0.18
FS9	GCA_039543125.1	Novosphingobium ginsenosidimutans JCM 18202	14.5	[11.7 - 17.9%]	0.9004	0	20.4	[18.2 - 22.8%]	0.2152	0	14.7	[12.2 - 17.5%]	0.9218	0	0.4
FS9	GCA_042432915.1	Novosphingobium soli CCM 7706	20.3	[17.1 - 23.9%]	0.7036	0	22.5	[20.2 - 25%]	0.1945	0	19.7	[17 - 22.8%]	0.7613	0	3.47
FS9	GCA_042434435.1	Novosphingobium aquiterrae NCAIM B.02537	14.7	[11.9 - 18.2%]	0.8897	0	22.7	[20.4 - 25.2%]	0.1929	0	15	[12.5 - 17.8%]	0.9109	0	0.02
FS9	GCA_042434475.1	Novosphingobium clariflavum CICC 11035S	28.6	[25.2 - 32.2%]	0.5354	0.05	24.5	[22.2 - 26.9%]	0.1782	0.01	26.6	[23.7 - 29.7%]	0.6182	0	1.07
FS9	GCA_042646485.1	Novosphingobium bradum KCTC 42984	15	[12.1 - 18.4%]	0.8785	0	20.6	[18.4 - 23%]	0.2134	0	15.1	[12.7 - 18%]	0.9044	0	3.99
FS9	GCA_042646585.1	Novosphingobium panipatense CCM 7472	17.9	[14.8 - 21.4%]	0.7741	0	21.8	[19.6 - 24.3%]	0.2011	0	17.6	[15 - 20.6%]	0.8195	0	0.58
FS9	GCA_042648825.1	Novosphingobium pokkalii KCTC 42224	14.9	[12 - 18.3%]	0.8822	0	20.3	[18.1 - 22.7%]	0.2161	0	15.1	[12.6 - 17.9%]	0.9076	0	1.84
FS9	GCA_042649005.1	Novosphingobium piscinae KCTC 42194	14.9	[12 - 18.3%]	0.8823	0	21	[18.8 - 23.5%]	0.2087	0	15.1	[12.6 - 17.9%]	0.9069	0	4.15
FS9	GCA_042683865.1	Novosphingobium soli CCM 7706	20.3	[17.1 - 23.9%]	0.7034	0	22.6	[20.3 - 25%]	0.1942	0	19.7	[17 - 22.8%]	0.761	0	3.37
FS9	GCA_042683985.1	Novosphingobium colocasiae KCTC 32255	17.1	[14.1 - 20.6%]	0.7993	0	20.9	[18.6 - 23.3%]	0.2104	0	16.9	[14.3 - 19.9%]	0.8415	0	0.4
FS9	GCA_042685765.1	Novosphingobium pokkalii KCTC 42224	15	[12.1 - 18.4%]	0.8802	0	20.7	[18.4 - 23.1%]	0.2127	0	15.1	[12.6 - 18%]	0.9057	0	1.75
FS9	GCA_900102455.1	Novosphingobium aromaticivorans ATCC 700280	15	[12.2 - 18.5%]	0.877	0	20.5	[18.3 - 22.9%]	0.2141	0	15.2	[12.7 - 18%]	0.9034	0	0.47
FS9	GCA_900168325.1	Novosphingobium mathurense SM117	19.4	[16.3 - 23%]	0.727	0	21.3	[19 - 23.7%]	0.2065	0	18.9	[16.2 - 21.9%]	0.7833	0	1.41
