# Supplementary material for: Novosphingobium aeonii sp. nov., isolated from leaves of Aeonium decorum, is able to grow with polycyclic aromatic hydrocarbons
Source: Int J Syst Evol Microbiol. 2026 Jun 23;76(6):007220. doi: 10.1099/ijsem.0.007220 (PMC13292080; doi:10.1099/ijsem.0.007220)
Supplement: Supplementary Material 4. [file ijsem-76-07220-s004.xlsx]

## Sheet: ANIm_percentage_identity
	DSM7478	GCA_000013325.1_type	GCA_000192575.1_type	GCA_000235975.2_type	GCA_000253255.1	GCA_000272475.1	GCA_000281975.1	GCA_000375445.1_type	GCA_000410615.1	GCA_000429005.1_type	GCA_000445125.1_type	GCA_000632105.1_type	GCA_000767465.1_type	GCA_000802225.1_type	GCA_000807925.1_type	GCA_000813185.1	GCA_000876675.2	GCA_001014975.1	GCA_001046635.1_type	GCA_001295765.1	GCA_001295795.1	GCA_001296055.1	GCA_001298105.1	GCA_001368935.1	GCA_001421325.1	GCA_001519055.1	GCA_001519065.1	GCA_001519075.1_type	GCA_001556015.1	GCA_001590965.1_type	GCA_001590985.1_type	GCA_001598375.1_type	GCA_001598555.1_type	GCA_001598575.1_type	GCA_001725345.1	GCA_001725355.1	GCA_001898925.1	GCA_002149965.1	GCA_002198665.1	GCA_002256775.1	GCA_002256795.1	GCA_002256985.1	GCA_002278815.1	GCA_002279725.1	GCA_002279815.1	GCA_002279875.1	GCA_002280675.1	GCA_002280995.1	GCA_002281675.1
FS9	0.850377	0.840536	0.839792	0.858582	0.859416	0.844435	0.850314	0.839602	0.840222	0.834992	0.865488	0.868075	0.858455	0.844571	0.844884	0.846913	0.846871	0.841682	0.846079	0.838737	0.836145	0.839481	0.988455	0.847844	0.84118	0.835688	0.83426	0.83702	0.843017	0.836686	0.851438	0.836801	0.83637	0.845116	0.843127	0.846408	0.832951	0.871687	0.834633	0.834995	0.832564	0.834486	0.837463	0.840308	0.835355	0.837808	0.834287	0.835977	0.837782
I1	0.85026	0.840505	0.839254	0.848223	0.849686	0.844459	0.85029	0.839207	0.840313	0.835361	0.865911	0.868053	0.848079	0.84459	0.839708	0.847733	0.846903	0.841402	0.846144	0.838916	0.835073	0.838356	0.988601	0.847647	0.841082	0.836342	0.835087	0.837527	0.838977	0.837397	0.848062	0.837453	0.836428	0.839923	0.834031	0.839254	0.833022	0.869854	0.8351	0.834138	0.832889	0.834474	0.837493	0.840301	0.835642	0.838389	0.834499	0.835969	0.835807
GCA_035658495.1	0.849242	0.84056	0.838227	0.847684	0.847198	0.843336	0.849574	0.838203	0.838406	0.832309	0.865567	0.848983	0.847541	0.843659	0.838418	0.841626	0.846122	0.840542	0.845246	0.837424	0.832507	0.836746	0.988736	0.847235	0.839976	0.833818	0.832312	0.835982	0.837333	0.835467	0.847626	0.836882	0.834294	0.838647	0.833913	0.839106	0.833114	0.869661	0.833273	0.834739	0.832757	0.834728	0.836329	0.840321	0.835575	0.838034	0.833891	0.836562	0.836165
GCA_004341305.1	0.853633	0.840708	0.838694	0.851208	0.8494	0.845033	0.851448	0.838785	0.839802	0.835202	0.866919	0.853024	0.851038	0.844248	0.841933	0.845246	0.852273	0.841099	0.849012	0.838374	0.83546	0.838955	0.999542	0.850234	0.84128	0.837795	0.833861	0.837152	0.846339	0.837555	0.849545	0.849796	0.836776	0.842884	0.845826	0.843191	0.84577	0.870257	0.836406	0.839769	0.835174	0.83633	0.836962	0.840136	0.83521	0.837133	0.832874	0.839352	0.836539
GCA_001298105.1	0.85355	0.840472	0.838907	0.851205	0.849497	0.844994	0.851313	0.839053	0.840227	0.83526	0.866744	0.852946	0.851124	0.844268	0.84175	0.84533	0.852399	0.841249	0.849131	0.838333	0.835591	0.838888	1	0.850411	0.841644	0.838307	0.834035	0.837041	0.846703	0.837406	0.849588	0.849991	0.836717	0.842705	0.845776	0.843036	0.845719	0.870066	0.836424	0.839517	0.835477	0.836341	0.837075	0.84061	0.835829	0.837746	0.833062	0.839787	0.836515
GCA_009360525.1	0.85091	0.841408	0.839186	0.847942	0.847472	0.843835	0.849688	0.839103	0.839222	0.834337	0.865953	0.851832	0.847754	0.844202	0.842451	0.844207	0.846768	0.845737	0.845377	0.839151	0.835184	0.838779	0.989164	0.847583	0.840193	0.83706	0.833491	0.838093	0.842151	0.83676	0.848739	0.839443	0.835762	0.842517	0.838279	0.840958	0.835456	0.870079	0.834639	0.834307	0.833871	0.835513	0.838042	0.842331	0.835995	0.840775	0.833091	0.83673	0.836729
GCA_032099065.1	0.864943	0.843228	0.843583	0.853346	0.848418	0.847815	0.849535	0.843602	0.839363	0.833239	0.877178	0.875023	0.853573	0.844471	0.852745	0.851496	0.846941	0.841651	0.849457	0.838987	0.834029	0.837271	0.871348	0.849123	0.841621	0.833302	0.83061	0.836635	0.855476	0.83595	0.849707	0.848669	0.83452	0.852978	0.838184	0.842662	0.835102	0.975827	0.833798	0.833091	0.833253	0.835002	0.836463	0.837589	0.83415	0.842692	0.836718	0.836742	0.834563
GCA_009811895.1	0.867295	0.842843	0.844662	0.855194	0.848417	0.847216	0.849435	0.844516	0.840959	0.835863	0.875458	0.864105	0.855588	0.84446	0.854501	0.853288	0.845783	0.843142	0.851706	0.839262	0.838536	0.837858	0.871166	0.851649	0.840502	0.834371	0.831527	0.837309	0.861114	0.835544	0.850243	0.850604	0.834924	0.855145	0.837937	0.843507	0.835182	0.977469	0.835758	0.839834	0.836104	0.837865	0.836571	0.838793	0.835063	0.841924	0.837989	0.840079	0.838717
GCA_032017565.1	0.864399	0.84246	0.842528	0.850078	0.848012	0.845423	0.848315	0.84205	0.838198	0.834131	0.874971	0.86323	0.850037	0.843331	0.851361	0.85057	0.845655	0.841831	0.848	0.83776	0.83464	0.837361	0.871223	0.848811	0.841231	0.83339	0.830584	0.836364	0.857618	0.83415	0.849414	0.848705	0.834567	0.851593	0.837644	0.842842	0.834634	0.977771	0.833295	0.836317	0.83191	0.834415	0.835777	0.838589	0.834538	0.839882	0.835319	0.839575	0.836518
GCA_003241455.1	0.850918	0.842727	0.838739	0.848687	0.84764	0.845408	0.849205	0.838441	0.837259	0.832079	0.874107	0.8514	0.848652	0.842938	0.840586	0.843554	0.846235	0.840973	0.845797	0.837697	0.833427	0.837372	0.870133	0.847316	0.840942	0.832089	0.830115	0.8365	0.839704	0.833922	0.848705	0.838334	0.834247	0.840763	0.834057	0.840106	0.832952	0.988048	0.833664	0.833182	0.833107	0.835431	0.835823	0.839207	0.835289	0.839957	0.835174	0.837019	0.836022
GCA_002149965.1	0.861436	0.842622	0.845037	0.854106	0.854453	0.845343	0.849814	0.845019	0.837775	0.834857	0.876522	0.862567	0.854001	0.84376	0.858498	0.852743	0.845771	0.843544	0.848709	0.83838	0.834983	0.838279	0.870058	0.84873	0.841683	0.834549	0.833144	0.838695	0.861659	0.836304	0.849748	0.855986	0.835203	0.858749	0.844352	0.852849	0.83359	1	0.835483	0.843008	0.831815	0.834638	0.836083	0.838217	0.835017	0.840033	0.833707	0.837229	0.835007
GCA_017745295.1	0.851533	0.841009	0.837782	0.846246	0.846082	0.84361	0.847747	0.837343	0.83563	0.830862	0.876967	0.851805	0.846204	0.84218	0.838824	0.841132	0.844799	0.839595	0.844357	0.834628	0.831778	0.837224	0.87156	0.846494	0.838105	0.830559	0.830886	0.835138	0.837498	0.834508	0.84775	0.834409	0.83278	0.838853	0.833967	0.839108	0.831791	0.882544	0.831912	0.832865	0.829856	0.831734	0.834215	0.836709	0.83103	0.838188	0.832715	0.83449	0.834909
GCA_032054785.1	0.852441	0.844342	0.840906	0.851928	0.850303	0.849334	0.851848	0.840903	0.838408	0.834777	0.872122	0.853009	0.8518	0.84323	0.843209	0.842995	0.848403	0.843139	0.848735	0.838215	0.838764	0.842083	0.870751	0.850958	0.844126	0.836817	0.833371	0.839396	0.84244	0.837244	0.850917	0.838223	0.835118	0.843337	0.838213	0.842686	0.837452	0.873145	0.833934	0.835142	0.836225	0.83734	0.841337	0.83539	0.837495	0.84287	0.837791	0.838505	0.840459
GCA_032104605.1	0.862912	0.841682	0.843659	0.85096	0.850255	0.847911	0.852675	0.843582	0.839301	0.831948	0.979611	0.864509	0.850836	0.846988	0.853154	0.852781	0.851101	0.841285	0.847772	0.839306	0.834182	0.839365	0.871145	0.849509	0.844797	0.835017	0.831555	0.838219	0.856874	0.836572	0.850857	0.855424	0.834382	0.85342	0.838194	0.84452	0.835598	0.878656	0.833097	0.841115	0.835329	0.836653	0.837718	0.837039	0.837059	0.844035	0.838662	0.838	0.838338
GCA_000632105.1_type	0.987229	0.84687	0.842819	0.848678	0.845672	0.845906	0.855892	0.842624	0.83884	0.832679	0.863955	1	0.848552	0.843966	0.869435	0.848546	0.853116	0.845521	0.852149	0.83977	0.836032	0.841379	0.853135	0.848631	0.843601	0.835648	0.832785	0.838741	0.86405	0.883762	0.848313	0.858245	0.835946	0.869615	0.83897	0.849829	0.835526	0.862551	0.833802	0.842065	0.832156	0.833301	0.837597	0.837384	0.833778	0.838615	0.840875	0.840515	0.839557
GCA_004368805.1	0.850686	0.841598	0.840162	0.849486	0.84918	0.847509	0.849015	0.839889	0.835593	0.83572	0.868421	0.85142	0.849363	0.842449	0.842282	0.842233	0.847456	0.841886	0.847142	0.83538	0.83724	0.841271	0.867715	0.848336	0.842855	0.836365	0.835118	0.838284	0.841117	0.8369	0.84823	0.83558	0.835464	0.84235	0.83449	0.839431	0.833126	0.871673	0.836506	0.83307	0.834309	0.835657	0.837364	0.836442	0.836428	0.840351	0.837069	0.836201	0.834891
GCA_032093395.1	0.855445	0.843024	0.841325	0.846896	0.846071	0.844419	0.847607	0.841308	0.837649	0.828793	0.881858	0.859436	0.846912	0.842178	0.851078	0.848366	0.84592	0.840267	0.844796	0.837194	0.832631	0.836917	0.866742	0.847344	0.841319	0.83332	0.832379	0.837384	0.851498	0.833785	0.846948	0.848455	0.833835	0.851133	0.83703	0.838832	0.833379	0.879734	0.832921	0.837935	0.833734	0.834784	0.836055	0.838377	0.83483	0.84083	0.833986	0.837522	0.833468
GCA_963522375.1	0.849885	0.841563	0.837708	0.849965	0.848692	0.8471	0.84849	0.837665	0.835761	0.833678	0.868448	0.850965	0.849942	0.842018	0.84095	0.841026	0.845564	0.84125	0.845966	0.835588	0.83494	0.839439	0.8677	0.848399	0.841635	0.833645	0.832282	0.836377	0.841924	0.835932	0.848174	0.835153	0.833402	0.841083	0.834738	0.840013	0.832806	0.871822	0.833531	0.834029	0.835069	0.835917	0.837031	0.837466	0.836748	0.839733	0.834043	0.835512	0.837275
GCA_004342985.1	0.850507	0.841968	0.839595	0.849919	0.849007	0.846571	0.84959	0.839342	0.836521	0.836098	0.868676	0.851435	0.849835	0.843956	0.843292	0.842297	0.846894	0.841765	0.846681	0.836229	0.835672	0.840256	0.867522	0.848901	0.842481	0.836976	0.833917	0.839257	0.843233	0.837451	0.848727	0.835849	0.8355	0.843423	0.836046	0.840197	0.833053	0.871521	0.83573	0.833907	0.833068	0.834616	0.838271	0.836562	0.835203	0.839656	0.835011	0.836944	0.834984
GCA_030369695.1	0.986535	0.84113	0.838303	0.857239	0.855447	0.8463	0.855206	0.837947	0.840686	0.832863	0.854284	0.983386	0.857261	0.84322	0.846543	0.844082	0.854126	0.841914	0.85134	0.839521	0.835233	0.840414	0.854338	0.84763	0.843467	0.837063	0.8335	0.838557	0.845869	0.837263	0.850403	0.838084	0.83455	0.846711	0.844687	0.845655	0.834081	0.857137	0.833055	0.834889	0.830962	0.83253	0.837613	0.836271	0.832498	0.839011	0.835016	0.838682	0.839125
GCA_902168295.1	0.849888	0.840627	0.836786	0.84926	0.848293	0.845869	0.848158	0.836724	0.834844	0.831045	0.868258	0.850591	0.849206	0.841265	0.841404	0.841225	0.845152	0.840023	0.845107	0.834273	0.833414	0.838632	0.867038	0.848149	0.842008	0.834298	0.831716	0.835956	0.840465	0.8347	0.847543	0.834559	0.833785	0.841626	0.834001	0.839374	0.832137	0.87133	0.834435	0.837235	0.834193	0.835313	0.835985	0.837574	0.836682	0.841618	0.836655	0.83545	0.835794
GCA_029239695.1	0.855198	0.841031	0.838178	0.848047	0.847218	0.846781	0.850129	0.838147	0.836455	0.832224	0.987477	0.854469	0.847943	0.844818	0.838045	0.845851	0.845272	0.838121	0.845479	0.836317	0.83252	0.837547	0.866294	0.846566	0.841674	0.835909	0.829557	0.835583	0.83906	0.835645	0.848351	0.836132	0.833705	0.838358	0.834247	0.836676	0.833368	0.874086	0.831652	0.833214	0.831951	0.834391	0.835643	0.837366	0.834516	0.840488	0.834497	0.836423	0.83815
GCA_000445125.1_type	0.864948	0.840153	0.846548	0.849503	0.847665	0.847686	0.85095	0.845948	0.840548	0.835432	1	0.863769	0.849489	0.845935	0.861486	0.849687	0.847595	0.840579	0.847169	0.838562	0.836763	0.839769	0.866741	0.847708	0.843439	0.83693	0.834485	0.838394	0.861719	0.837719	0.8499	0.856465	0.835689	0.862406	0.836916	0.846089	0.834177	0.876476	0.835242	0.841773	0.835676	0.835473	0.838078	0.837545	0.834302	0.84085	0.836098	0.836976	0.836188
GCA_004341845.1	0.850462	0.841663	0.837726	0.847807	0.847681	0.846033	0.848405	0.837633	0.839695	0.832704	0.86376	0.85034	0.847736	0.845623	0.841539	0.842216	0.845268	0.841301	0.845386	0.840576	0.834185	0.838431	0.861791	0.84862	0.841488	0.834958	0.831339	0.837501	0.840137	0.83554	0.847717	0.839632	0.836055	0.841679	0.83465	0.838677	0.834003	0.864901	0.834924	0.834786	0.833421	0.834886	0.837081	0.838901	0.834709	0.839778	0.834243	0.836902	0.83477
GCA_017309955.1	0.858933	0.841481	0.841215	0.851197	0.848006	0.844325	0.849749	0.84047	0.839977	0.829573	0.865324	0.857722	0.85124	0.845808	0.850521	0.849022	0.84477	0.840841	0.847436	0.836137	0.83594	0.837872	0.863815	0.850709	0.839806	0.831878	0.830462	0.837176	0.855778	0.835251	0.849242	0.846049	0.833789	0.850699	0.839054	0.843928	0.83456	0.873746	0.832471	0.837091	0.832065	0.833487	0.835435	0.837335	0.834027	0.837886	0.839442	0.836746	0.836414
GCA_943913065.1	0.861053	0.84159	0.840189	0.850802	0.847664	0.843818	0.848829	0.84003	0.837984	0.829746	0.867479	0.859607	0.850939	0.844612	0.860786	0.848301	0.845303	0.841581	0.848461	0.838101	0.83455	0.837686	0.86161	0.849933	0.838841	0.833312	0.82987	0.836801	0.863569	0.836426	0.848074	0.863722	0.833357	0.860992	0.837232	0.847882	0.833981	0.871387	0.834392	0.838855	0.833444	0.835755	0.835391	0.840666	0.836273	0.837439	0.834489	0.835766	0.836273
GCA_026420865.1_type	0.865972	0.8416	0.841511	0.849818	0.848167	0.844524	0.849292	0.841326	0.840445	0.832497	0.868996	0.866615	0.849692	0.845259	0.862088	0.848954	0.845779	0.841406	0.847435	0.843684	0.836041	0.838821	0.862324	0.85087	0.83944	0.835479	0.831866	0.838691	0.863699	0.836965	0.849216	0.85462	0.834734	0.862184	0.837838	0.84853	0.83461	0.871501	0.836683	0.83807	0.834031	0.836153	0.836546	0.840201	0.836716	0.836636	0.833902	0.836354	0.838206
GCA_042434475.1_type	0.866651	0.841563	0.841411	0.849474	0.848114	0.844491	0.849178	0.841235	0.840263	0.83241	0.868985	0.867368	0.849368	0.845253	0.862176	0.848676	0.845689	0.84146	0.847221	0.843637	0.835941	0.838876	0.862486	0.85062	0.839399	0.835373	0.831981	0.838699	0.863437	0.837003	0.849037	0.854515	0.834618	0.862271	0.837947	0.848483	0.834729	0.871517	0.836572	0.837981	0.83403	0.836156	0.836511	0.840227	0.836715	0.836389	0.833819	0.836164	0.837048
GCA_000253255.1	0.844525	0.840774	0.838905	0.958955	1	0.842904	0.846917	0.838537	0.838245	0.83167	0.847134	0.845582	0.958996	0.851615	0.841428	0.849917	0.841714	0.840965	0.843045	0.838392	0.853608	0.840159	0.849461	0.90119	0.838046	0.835803	0.830865	0.835742	0.840059	0.837917	0.882899	0.838393	0.834709	0.841911	0.844937	0.850816	0.832431	0.854574	0.834515	0.84995	0.830951	0.834153	0.83499	0.836135	0.83286	0.84016	0.856529	0.850452	0.84257
GCA_000235975.2_type	0.849831	0.843393	0.842503	1	0.959064	0.842795	0.84794	0.842122	0.845262	0.835189	0.849383	0.848577	0.999988	0.855709	0.863548	0.855685	0.843133	0.842003	0.851414	0.838255	0.832983	0.841782	0.851075	0.900115	0.839513	0.838653	0.831837	0.83686	0.855605	0.83593	0.859869	0.840087	0.832885	0.857459	0.84423	0.852151	0.833259	0.854065	0.834527	0.844747	0.831767	0.834078	0.8356	0.837799	0.832845	0.842896	0.849022	0.841408	0.836699
GCA_042434435.1_type	0.836718	0.836737	0.833804	0.843087	0.836855	0.834657	0.835571	0.833613	0.845053	0.832042	0.835924	0.858519	0.843315	0.835171	0.840625	0.832254	0.833324	0.836988	0.837494	0.834789	0.830732	0.838713	0.838599	0.839527	0.834212	0.835567	0.830801	0.834692	0.851915	0.837469	0.837432	0.834183	0.834863	0.841004	0.832333	0.846084	0.831276	0.835835	0.840596	0.831222	0.833175	0.833945	0.835044	0.843545	0.831443	0.836059	0.836548	0.83482	0.83618
GCA_000767465.1_type	0.85009	0.843511	0.842455	0.999987	0.959022	0.842572	0.847878	0.844238	0.845199	0.835112	0.849379	0.8485	1	0.855447	0.863323	0.855844	0.843048	0.841727	0.851683	0.838126	0.832786	0.841767	0.851049	0.900057	0.839401	0.838726	0.831712	0.83696	0.855492	0.835872	0.859656	0.839975	0.832821	0.857403	0.843753	0.85214	0.833175	0.853983	0.834484	0.844548	0.83175	0.834136	0.835693	0.837716	0.832871	0.84294	0.849016	0.84121	0.837037
GCA_900182875.1	0.853213	0.842644	0.841139	0.853955	0.855601	0.845212	0.845431	0.841178	0.843575	0.833863	0.851877	0.854426	0.853823	0.842184	0.853311	0.844408	0.843635	0.843207	0.84828	0.841741	0.834038	0.84332	0.848829	0.846932	0.839189	0.838243	0.837703	0.839259	0.858458	0.836239	0.852662	0.853383	0.833873	0.854713	0.851239	0.861338	0.833951	0.887654	0.835065	0.844906	0.834382	0.840119	0.838918	0.838062	0.83588	0.8431	0.83974	0.839997	0.837366
GCA_042646585.1_type	0.857726	0.842576	0.847071	0.853296	0.856648	0.845212	0.845338	0.846999	0.844574	0.831617	0.860038	0.859027	0.853422	0.84208	0.868327	0.850584	0.843171	0.842158	0.848393	0.841037	0.83187	0.842403	0.848116	0.847334	0.839221	0.836746	0.835548	0.838437	0.874357	0.835302	0.854649	0.873629	0.833199	0.869443	0.853753	0.866773	0.833364	0.892755	0.833198	0.848291	0.832435	0.838556	0.838488	0.837862	0.835367	0.841834	0.838723	0.839184	0.837002
GCA_042432915.1_type	0.861875	0.842872	0.846219	0.8545	0.85407	0.848383	0.855974	0.846164	0.840169	0.836928	0.861898	0.86234	0.854449	0.845853	0.865839	0.850174	0.847807	0.844022	0.848411	0.840438	0.836268	0.842045	0.850523	0.850498	0.845111	0.838694	0.837501	0.840943	0.863602	0.83592	0.849578	0.861132	0.836588	0.866057	0.850508	0.860082	0.834332	0.872084	0.83752	0.845708	0.834878	0.836656	0.837913	0.837564	0.837749	0.839897	0.833626	0.837836	0.834123
GCA_042683865.1_type	0.861902	0.842802	0.84659	0.854017	0.854116	0.848306	0.856034	0.846508	0.840273	0.836861	0.861659	0.862368	0.85396	0.845951	0.865843	0.850091	0.847768	0.843965	0.848398	0.840373	0.836	0.842272	0.850307	0.850625	0.845173	0.838722	0.837318	0.841147	0.863564	0.836033	0.849105	0.861075	0.836538	0.86606	0.850409	0.860366	0.834301	0.872076	0.837793	0.845576	0.835114	0.83719	0.837977	0.837567	0.838333	0.84008	0.833458	0.837848	0.83456
GCA_020179425.1_type	0.842552	0.84931	0.842859	0.846304	0.852393	0.839482	0.841589	0.842892	0.846005	0.836163	0.84372	0.844245	0.846297	0.840454	0.849501	0.83657	0.839516	0.848628	0.840292	0.845543	0.840173	0.845297	0.843584	0.840054	0.838026	0.839373	0.836996	0.842714	0.850968	0.840259	0.842466	0.845197	0.837418	0.849403	0.88162	0.854606	0.836289	0.85349	0.837374	0.842066	0.841138	0.842684	0.840821	0.845083	0.842827	0.845113	0.839026	0.845871	0.844378
GCA_001590985.1_type	0.848764	0.84193	0.841451	0.859898	0.883095	0.845073	0.847801	0.841018	0.842067	0.832764	0.849996	0.848333	0.859655	0.853959	0.843588	0.848966	0.844267	0.842643	0.84465	0.840873	0.834126	0.839487	0.84955	0.853398	0.83884	0.83646	0.833581	0.841142	0.843657	0.836444	1	0.840291	0.836779	0.844518	0.834963	0.840588	0.834963	0.850002	0.834753	0.838864	0.835392	0.837327	0.838149	0.836004	0.835735	0.838533	0.834817	0.839614	0.841589
GCA_035511275.1	0.857444	0.843033	0.835648	0.848488	0.846496	0.847864	0.877806	0.835492	0.836935	0.837096	0.85069	0.858318	0.848351	0.84431	0.84277	0.844169	0.857642	0.841255	0.856134	0.83712	0.836326	0.841201	0.849633	0.848298	0.844453	0.834318	0.832056	0.841011	0.843254	0.835639	0.848596	0.842173	0.834515	0.843115	0.833715	0.841401	0.83278	0.852377	0.836603	0.833684	0.833081	0.834969	0.837478	0.835533	0.834155	0.837164	0.832215	0.834571	0.833442
GCA_021227995.1_type	0.871848	0.84245	0.837762	0.848254	0.846061	0.846493	0.8551	0.837471	0.83721	0.832642	0.85323	0.872032	0.848665	0.842613	0.841605	0.842231	0.850185	0.840696	0.850007	0.836745	0.833903	0.839629	0.849933	0.847539	0.841914	0.836418	0.83391	0.83797	0.841008	0.837868	0.847869	0.835622	0.834286	0.841903	0.834838	0.841085	0.833891	0.852468	0.835245	0.833817	0.832477	0.834925	0.837374	0.838648	0.834029	0.83963	0.832364	0.837544	0.834587
DSM7478	1	0.840887	0.841418	0.849976	0.844567	0.845875	0.855963	0.841387	0.839331	0.833472	0.864892	0.987156	0.850217	0.84355	0.860094	0.850084	0.85281	0.840675	0.855412	0.838957	0.834919	0.839889	0.853627	0.850777	0.843774	0.836559	0.833318	0.839968	0.861164	0.83832	0.848356	0.85814	0.834848	0.860266	0.836447	0.847821	0.833615	0.861475	0.83414	0.84078	0.833073	0.832811	0.837058	0.837968	0.833138	0.838519	0.834664	0.840151	0.839434
GCA_000281975.1	0.855864	0.841108	0.837499	0.847985	0.846964	0.84752	1	0.83777	0.839329	0.838233	0.851081	0.855817	0.847919	0.843477	0.840793	0.842071	0.860251	0.83937	0.857714	0.837964	0.835361	0.839027	0.851349	0.847428	0.844286	0.838545	0.833195	0.838071	0.842361	0.835691	0.84783	0.838493	0.836099	0.84088	0.837031	0.837793	0.836733	0.850033	0.835054	0.835017	0.831568	0.832612	0.837127	0.837384	0.832719	0.840194	0.831039	0.836842	0.836428
GCA_002916655.1	0.855306	0.843335	0.848158	0.848891	0.849506	0.846719	0.846061	0.848107	0.84215	0.836729	0.857291	0.856056	0.848841	0.843018	0.861499	0.849995	0.843701	0.841352	0.846997	0.841286	0.83319	0.841363	0.851588	0.847288	0.840308	0.838772	0.83548	0.839255	0.865932	0.83564	0.859378	0.873267	0.835736	0.86165	0.84952	0.852899	0.845421	0.856454	0.836693	0.838573	0.834303	0.836971	0.839535	0.839703	0.838245	0.838182	0.830586	0.837517	0.838484
SA1	0.999929	0.841102	0.840335	0.849688	0.844503	0.845307	0.855588	0.840303	0.838092	0.830596	0.86429	0.987198	0.849931	0.843074	0.859744	0.849828	0.852418	0.839955	0.855263	0.837836	0.832417	0.838758	0.853607	0.850595	0.843263	0.834682	0.831098	0.838947	0.861035	0.837266	0.848248	0.857584	0.833444	0.859908	0.836641	0.847751	0.833415	0.861054	0.832186	0.84097	0.833279	0.832966	0.835991	0.837765	0.833107	0.838324	0.834521	0.840283	0.839409
GCA_027922145.1_type	0.948003	0.840943	0.835267	0.846975	0.846218	0.849354	0.855896	0.835238	0.838628	0.833768	0.85603	0.948719	0.846884	0.843414	0.840669	0.843562	0.852592	0.839439	0.85155	0.839506	0.835521	0.839942	0.850391	0.846118	0.843669	0.836493	0.831998	0.837167	0.840748	0.835986	0.847522	0.83811	0.836543	0.841031	0.835133	0.838527	0.834237	0.852585	0.832995	0.832688	0.832597	0.834113	0.837646	0.837182	0.834334	0.837751	0.835608	0.835875	0.834023
GCA_030209485.1	0.946493	0.841649	0.836643	0.846472	0.845494	0.848749	0.855944	0.836622	0.839259	0.834695	0.853325	0.947823	0.84647	0.843545	0.841502	0.842578	0.852396	0.840787	0.851465	0.839507	0.836428	0.840145	0.849352	0.846941	0.84354	0.838877	0.831988	0.838008	0.842681	0.8367	0.848576	0.837795	0.835126	0.841748	0.834923	0.839074	0.833446	0.853338	0.834935	0.834191	0.831683	0.833135	0.83595	0.839593	0.833389	0.837431	0.83566	0.837447	0.83398
GCA_002896965.1_type	0.879249	0.862852	0.84537	0.846401	0.845285	0.844195	0.846281	0.844946	0.838074	0.832628	0.866223	0.879504	0.84655	0.841438	0.872967	0.848921	0.846098	0.840148	0.848488	0.83752	0.83463	0.838301	0.851397	0.84819	0.840761	0.838231	0.832869	0.83733	0.865163	0.834758	0.846274	0.856024	0.835189	0.87332	0.838764	0.848952	0.835839	0.861938	0.833022	0.840452	0.832467	0.833507	0.835705	0.839047	0.834271	0.838305	0.830865	0.837663	0.838061
GCA_015865035.1_type	0.844204	0.840058	0.837466	0.848953	0.849769	0.841035	0.845146	0.837228	0.838598	0.831444	0.845204	0.844919	0.848792	0.845779	0.83993	0.861317	0.840706	0.838721	0.841192	0.838007	0.830613	0.839002	0.845074	0.849982	0.835597	0.834181	0.833212	0.837341	0.83897	0.835476	0.847069	0.837665	0.836509	0.840214	0.833293	0.837367	0.833075	0.844764	0.833029	0.831029	0.828604	0.829972	0.833909	0.833488	0.829381	0.834183	0.82851	0.833898	0.832603
GCA_025340265.1	0.853321	0.839873	0.83686	0.845912	0.845431	0.845028	0.847715	0.836564	0.83674	0.83179	0.852859	0.852372	0.84629	0.845565	0.840619	0.844692	0.845458	0.839077	0.844713	0.83698	0.832298	0.836144	0.847469	0.845207	0.841877	0.83405	0.830677	0.836867	0.83948	0.83304	0.845608	0.835205	0.832676	0.841136	0.833808	0.837368	0.832598	0.848428	0.832824	0.833593	0.830653	0.832508	0.833482	0.836757	0.832504	0.83593	0.829742	0.835569	0.835184
GCA_025153475.1_type	0.845179	0.864416	0.839089	0.853659	0.871589	0.843516	0.845217	0.838971	0.839595	0.834967	0.848279	0.845535	0.853645	0.854675	0.857694	0.847331	0.842605	0.841484	0.842079	0.839825	0.833374	0.840451	0.847195	0.8534	0.837337	0.834749	0.831766	0.839301	0.841955	0.833924	0.874051	0.839854	0.834968	0.859175	0.842972	0.838728	0.834421	0.846983	0.835844	0.832826	0.830553	0.832985	0.836243	0.837947	0.833585	0.841162	0.835445	0.836491	0.83604
GCA_014645195.1_type	0.844925	0.857343	0.841889	0.855357	0.860884	0.842552	0.843125	0.841655	0.840526	0.835269	0.848049	0.845176	0.854873	0.875952	0.8563	0.852039	0.840084	0.840921	0.841034	0.840549	0.829098	0.840317	0.845746	0.851849	0.837444	0.83827	0.833725	0.839426	0.845785	0.835245	0.863511	0.844199	0.834901	0.856932	0.838333	0.838236	0.833033	0.845993	0.835294	0.837714	0.833092	0.83512	0.836415	0.836459	0.8326	0.836908	0.828492	0.834222	0.834386
GCA_017312445.1	0.845284	0.841782	0.841203	0.960113	0.988102	0.843206	0.847107	0.840973	0.837269	0.832076	0.846814	0.845934	0.960104	0.849848	0.860925	0.847253	0.841419	0.841402	0.843737	0.83794	0.829961	0.840258	0.847309	0.902199	0.838631	0.834018	0.831431	0.838264	0.859033	0.83547	0.854461	0.836471	0.832883	0.861034	0.844023	0.853299	0.835697	0.848548	0.833986	0.831453	0.828624	0.832453	0.834694	0.836455	0.831754	0.840884	0.832277	0.835171	0.839185
GCA_001368935.1	0.850567	0.841416	0.838765	0.900117	0.901163	0.843195	0.847456	0.838565	0.839013	0.834161	0.847657	0.8485	0.900062	0.85289	0.844035	0.848588	0.842296	0.841474	0.84766	0.835812	0.832893	0.839795	0.850326	1	0.838221	0.834973	0.830815	0.837599	0.844501	0.835741	0.853361	0.838102	0.834881	0.844325	0.834483	0.841648	0.833803	0.84873	0.834538	0.831981	0.830889	0.833209	0.836542	0.83609	0.832198	0.846372	0.829462	0.836615	0.834568
GCA_009856825.1_type	0.858417	0.842854	0.842563	0.847568	0.846443	0.845303	0.853156	0.84238	0.839473	0.836484	0.859122	0.859747	0.847873	0.843384	0.859631	0.852371	0.847027	0.840766	0.848433	0.838881	0.835185	0.841435	0.848506	0.849208	0.84147	0.837806	0.83637	0.841661	0.871099	0.835238	0.845097	0.854343	0.836318	0.861208	0.838004	0.844085	0.831663	0.877563	0.835335	0.839059	0.836556	0.836699	0.838776	0.835148	0.837001	0.839294	0.832532	0.838707	0.837445
GCA_018417475.1_type	0.860635	0.840163	0.841307	0.85128	0.850462	0.839803	0.842826	0.841132	0.837369	0.833563	0.857962	0.858944	0.851511	0.847223	0.86615	0.977424	0.841018	0.838708	0.842678	0.837988	0.830924	0.837548	0.847061	0.848906	0.835543	0.834512	0.832473	0.833873	0.870308	0.831468	0.849264	0.862844	0.834075	0.866285	0.837501	0.846731	0.833701	0.858775	0.832793	0.842085	0.829007	0.831466	0.83397	0.834784	0.832347	0.835155	0.830799	0.836681	0.837895
GCA_014230305.1_type	0.843728	0.849642	0.84236	0.852894	0.848359	0.839794	0.841271	0.842007	0.848594	0.836665	0.840957	0.846373	0.85296	0.841798	0.848419	0.83605	0.839166	0.846952	0.838147	0.842193	0.834475	0.848679	0.843943	0.841014	0.836493	0.838852	0.838115	0.842899	0.852444	0.840189	0.850218	0.84242	0.83932	0.848705	0.838306	0.85113	0.835177	0.840718	0.836768	0.838032	0.833944	0.836801	0.84078	0.846567	0.836167	0.841814	0.837762	0.841464	0.838627
GCA_900168325.1_type	0.847426	0.844618	0.84002	0.899626	0.901566	0.843289	0.847686	0.839719	0.845704	0.834938	0.847557	0.847802	0.89956	0.849256	0.844878	0.847533	0.842967	0.842108	0.842836	0.835173	0.833338	0.839759	0.846495	0.993015	0.838234	0.835162	0.831109	0.83708	0.851349	0.835976	0.85134	0.836018	0.833735	0.845234	0.837943	0.845837	0.837508	0.849333	0.834782	0.831263	0.829413	0.832226	0.836222	0.83631	0.831704	0.83917	0.83685	0.835639	0.832178
GCA_001725355.1	0.847681	0.847877	0.842027	0.852309	0.850872	0.83676	0.837875	0.842015	0.849668	0.8352	0.846271	0.849932	0.852613	0.839319	0.863278	0.838204	0.837158	0.945881	0.840051	0.844147	0.83582	0.844298	0.843174	0.841671	0.835611	0.838165	0.837625	0.840175	0.865406	0.83861	0.840641	0.852735	0.833145	0.863344	0.835996	1	0.914051	0.852852	0.83666	0.838954	0.839405	0.841026	0.8393	0.843717	0.84063	0.844098	0.83737	0.841688	0.84115
GCA_000813185.1	0.850695	0.839592	0.840504	0.855534	0.849981	0.841149	0.842075	0.840145	0.837758	0.832332	0.84961	0.848596	0.855575	0.851881	0.852765	1	0.840256	0.838431	0.840973	0.837233	0.83141	0.837715	0.845305	0.848884	0.835113	0.835396	0.831768	0.833419	0.855428	0.830974	0.848977	0.852448	0.832727	0.853171	0.836928	0.838086	0.832866	0.852542	0.833233	0.839747	0.829081	0.832347	0.83375	0.835678	0.83169	0.836901	0.83051	0.838074	0.837841
GCA_018491765.1_type	0.856386	0.839942	0.842189	0.847026	0.849484	0.840785	0.845095	0.84202	0.838165	0.833057	0.849491	0.857355	0.846972	0.847217	0.854009	0.869236	0.842209	0.83898	0.843749	0.837801	0.834037	0.838332	0.846091	0.848152	0.836193	0.837259	0.831675	0.837252	0.855274	0.832769	0.847786	0.850703	0.83457	0.854255	0.83731	0.840172	0.833989	0.85068	0.833941	0.837457	0.831766	0.833622	0.836508	0.834533	0.833258	0.836102	0.83039	0.835559	0.837398
GCA_000876675.2	0.852636	0.837216	0.836213	0.843167	0.842	0.844934	0.860284	0.836205	0.836518	0.834775	0.847489	0.853	0.843111	0.840573	0.838947	0.840108	1	0.83938	0.923564	0.835938	0.833882	0.837558	0.85226	0.842277	0.842252	0.834558	0.829306	0.837338	0.838845	0.834828	0.843937	0.834885	0.834267	0.838928	0.832108	0.837069	0.83093	0.845724	0.831689	0.833289	0.833213	0.834933	0.836072	0.836661	0.835238	0.837509	0.831811	0.836754	0.836657
GCA_002556635.1	0.841414	0.855679	0.839102	0.853268	0.854614	0.839082	0.841051	0.838687	0.837591	0.831112	0.841429	0.841265	0.853232	0.849427	0.849285	0.853078	0.837919	0.840996	0.83649	0.838197	0.831464	0.837605	0.841948	0.845069	0.834744	0.83731	0.834358	0.837001	0.84003	0.835918	0.853443	0.837209	0.832134	0.849624	0.832782	0.838405	0.830863	0.844142	0.835077	0.832016	0.831529	0.832771	0.833898	0.833508	0.833234	0.835487	0.828095	0.834042	0.830632
GCA_022832385.1_type	0.845596	0.842383	0.839396	0.849558	0.848077	0.842179	0.843764	0.83907	0.838132	0.833936	0.8479	0.844909	0.849513	0.849302	0.842988	0.845874	0.840995	0.841128	0.840695	0.837395	0.833272	0.839187	0.846119	0.849647	0.837034	0.837706	0.833458	0.839062	0.841661	0.835934	0.877859	0.838206	0.835689	0.843319	0.834603	0.839024	0.834085	0.847832	0.835973	0.832416	0.830464	0.833838	0.8375	0.838634	0.833656	0.837747	0.833482	0.836877	0.836345
GCA_022832375.1_type	0.844652	0.842727	0.838617	0.850056	0.849817	0.84124	0.843274	0.8383	0.837265	0.833039	0.846479	0.844905	0.84995	0.85141	0.83895	0.846096	0.84014	0.841061	0.841374	0.837002	0.832065	0.838761	0.845222	0.849745	0.837203	0.835999	0.832984	0.83676	0.8378	0.833239	0.870599	0.835962	0.835444	0.839338	0.834566	0.839461	0.833396	0.846653	0.834724	0.832338	0.829863	0.833071	0.835703	0.836942	0.833688	0.836612	0.832137	0.836269	0.834275
GCA_001046635.1_type	0.855353	0.836954	0.832967	0.850659	0.842689	0.843517	0.857178	0.832867	0.842005	0.831679	0.846631	0.851568	0.851059	0.839127	0.841389	0.840185	0.923413	0.8372	1	0.836052	0.833632	0.83591	0.848634	0.84715	0.843045	0.831837	0.828863	0.835376	0.847693	0.835366	0.844075	0.848893	0.834545	0.841785	0.843247	0.84002	0.843141	0.848174	0.831149	0.838476	0.833658	0.833503	0.83368	0.835414	0.833196	0.839209	0.834003	0.836742	0.839554
GCA_014652555.1_type	0.845899	0.841665	0.838829	0.844318	0.845753	0.845286	0.845098	0.838463	0.840051	0.832383	0.847419	0.845349	0.844262	0.845198	0.842536	0.843502	0.842214	0.843287	0.847451	0.838406	0.834808	0.841223	0.846282	0.84707	0.842129	0.839112	0.835016	0.839677	0.84313	0.835255	0.846038	0.837852	0.836163	0.842626	0.834603	0.841244	0.833791	0.846442	0.836579	0.835803	0.830135	0.833627	0.836937	0.841004	0.834299	0.838021	0.835899	0.839199	0.839715
GCA_902706195.1	0.851861	0.838951	0.835411	0.844084	0.841736	0.845002	0.858714	0.83532	0.837014	0.832026	0.846386	0.850861	0.844036	0.839003	0.839968	0.839606	0.904456	0.838245	0.899785	0.835583	0.835281	0.838118	0.851737	0.843656	0.841426	0.833586	0.829694	0.835834	0.840526	0.834442	0.844274	0.835308	0.835675	0.840146	0.833207	0.836771	0.832799	0.84602	0.833922	0.831959	0.831532	0.833509	0.835017	0.837522	0.833458	0.836577	0.830644	0.836712	0.835696
GCA_014196055.1_type	0.838249	0.841241	0.841415	0.845055	0.841829	0.838718	0.83833	0.841213	0.842411	0.835514	0.83896	0.840194	0.845378	0.835444	0.843271	0.839476	0.838377	0.840976	0.838284	0.839633	0.841747	0.842531	0.847859	0.838287	0.836183	0.83541	0.836328	0.839974	0.847372	0.839268	0.847705	0.839406	0.839088	0.843912	0.838855	0.841275	0.838359	0.839175	0.834306	0.843927	0.842296	0.843958	0.84017	0.84434	0.843871	0.842962	0.842598	0.848569	0.846318
GCA_001598575.1_type	0.860305	0.863415	0.84532	0.857375	0.841959	0.838785	0.840738	0.845343	0.856938	0.835815	0.862559	0.869426	0.857319	0.839709	0.999987	0.852922	0.838575	0.853385	0.843414	0.840478	0.837973	0.844766	0.842763	0.844252	0.837098	0.837246	0.83602	0.841523	0.979075	0.837091	0.844353	0.856311	0.83685	1	0.848585	0.863218	0.837567	0.858517	0.834858	0.844703	0.845007	0.845605	0.84023	0.84466	0.845123	0.844219	0.837756	0.847097	0.848793
GCA_902706245.1	0.851827	0.839097	0.835528	0.844042	0.841738	0.845072	0.858698	0.835414	0.837008	0.832045	0.846439	0.850845	0.843995	0.838987	0.839973	0.839736	0.904508	0.838228	0.899794	0.835766	0.835598	0.838241	0.851724	0.843604	0.84136	0.833564	0.829694	0.835802	0.84057	0.834447	0.844272	0.835302	0.83569	0.840151	0.833232	0.836685	0.832799	0.846027	0.833913	0.831898	0.831624	0.833627	0.835189	0.837565	0.833583	0.836574	0.83061	0.836721	0.835696
GCA_000807925.1_type	0.860037	0.863457	0.845331	0.863544	0.841547	0.838213	0.840673	0.845336	0.843889	0.835344	0.862024	0.869231	0.863319	0.839427	1	0.852719	0.838616	0.853446	0.843159	0.840216	0.837817	0.844431	0.841848	0.844009	0.836715	0.837061	0.835811	0.841287	0.979247	0.836943	0.843509	0.856113	0.836757	0.999987	0.848268	0.863187	0.837171	0.858256	0.834729	0.844474	0.844383	0.845136	0.839942	0.844612	0.845126	0.844334	0.837691	0.846874	0.84852
GCA_042683985.1_type	0.845338	0.840969	0.838488	0.843733	0.844821	0.844551	0.844302	0.83809	0.839346	0.830956	0.846407	0.844725	0.843691	0.844672	0.841666	0.843379	0.842193	0.842693	0.846708	0.8381	0.834273	0.840863	0.846012	0.846404	0.841736	0.837947	0.833885	0.839272	0.842492	0.83473	0.845391	0.837083	0.835747	0.841846	0.834317	0.840664	0.8334	0.845772	0.8366	0.835736	0.82987	0.833508	0.836486	0.841141	0.83416	0.837684	0.834164	0.838721	0.839599
GCA_002684595.1	0.841546	0.839427	0.835815	0.849926	0.849918	0.838233	0.842333	0.83567	0.838003	0.830824	0.842162	0.841236	0.849802	0.877135	0.836505	0.844049	0.838154	0.837568	0.840338	0.837495	0.827099	0.838759	0.84329	0.850989	0.834449	0.837791	0.831704	0.835803	0.843304	0.831079	0.861049	0.836308	0.831804	0.836582	0.834793	0.836388	0.832966	0.84329	0.831321	0.833281	0.831088	0.833619	0.834821	0.835974	0.834002	0.841028	0.827974	0.83288	0.838735
GCA_014640675.1_type	0.844958	0.842048	0.836905	0.849032	0.848979	0.843381	0.84425	0.836905	0.837534	0.833466	0.845561	0.84597	0.848796	0.847828	0.841054	0.843117	0.84133	0.841307	0.841249	0.83732	0.831316	0.841736	0.844109	0.849472	0.838515	0.83503	0.833115	0.837946	0.840922	0.83719	0.849339	0.837079	0.83496	0.841529	0.832192	0.840953	0.831201	0.844913	0.834033	0.832456	0.828379	0.832955	0.836801	0.838026	0.833203	0.839568	0.829613	0.836273	0.832194
GCA_900113255.1	0.845427	0.840249	0.837466	0.849186	0.848789	0.846385	0.845698	0.837417	0.839652	0.833801	0.845776	0.845614	0.849114	0.84556	0.840456	0.841425	0.842196	0.841894	0.842249	0.839309	0.83387	0.841599	0.845227	0.8482	0.839995	0.835074	0.834364	0.840037	0.842554	0.837744	0.849664	0.838103	0.833496	0.840689	0.831233	0.840725	0.830713	0.846245	0.836093	0.832974	0.829901	0.832549	0.838418	0.838625	0.833799	0.837407	0.831775	0.836123	0.836139
GCA_000802225.1_type	0.843489	0.840567	0.838522	0.855763	0.851552	0.842103	0.843481	0.838571	0.840064	0.831743	0.846165	0.843764	0.855529	1	0.839375	0.851885	0.840843	0.842064	0.839841	0.838226	0.831286	0.841236	0.844486	0.852992	0.83601	0.836671	0.833362	0.840228	0.83997	0.832852	0.853943	0.838492	0.836174	0.839706	0.834269	0.839142	0.832389	0.84366	0.836081	0.832939	0.830903	0.832311	0.835396	0.837437	0.832007	0.838501	0.83021	0.836039	0.835944
GCA_000272475.1	0.845926	0.837884	0.836794	0.842818	0.843001	1	0.847456	0.836222	0.837108	0.834564	0.84757	0.845807	0.842714	0.842255	0.838161	0.841144	0.845036	0.839772	0.844471	0.837807	0.835723	0.837849	0.845014	0.843195	0.842033	0.836316	0.831185	0.838846	0.840179	0.83463	0.845186	0.83748	0.835851	0.838725	0.833942	0.836115	0.833366	0.845293	0.832782	0.833241	0.833672	0.834568	0.837779	0.838408	0.834495	0.841878	0.833771	0.834702	0.834064
GCA_001725345.1	0.836491	0.840782	0.845294	0.844606	0.84516	0.834083	0.837419	0.845168	0.837165	0.832533	0.837311	0.839175	0.844207	0.834349	0.848355	0.83694	0.83212	0.894174	0.843382	0.839852	0.829853	0.83583	0.846053	0.834349	0.829594	0.839887	0.831683	0.834942	0.847867	0.832753	0.835177	0.843145	0.836874	0.848775	1	0.835815	0.999234	0.844732	0.831067	0.834087	0.854867	0.852086	0.833635	0.838221	0.833912	0.83363	0.83215	0.837071	0.849406
GCA_025938155.1	0.841953	0.86275	0.842722	0.847303	0.844045	0.840949	0.842471	0.842659	0.849648	0.835227	0.843284	0.84217	0.847296	0.840189	0.861062	0.83843	0.840339	0.848057	0.839741	0.844846	0.837253	0.844842	0.842524	0.841654	0.83615	0.839477	0.836629	0.843962	0.851175	0.840432	0.84573	0.844687	0.837372	0.861073	0.84655	0.85173	0.835463	0.840943	0.837306	0.841721	0.840044	0.842174	0.842271	0.844008	0.842167	0.845516	0.839501	0.846374	0.844899
GCA_015390225.1	0.861655	0.853216	0.853269	0.844946	0.840865	0.839397	0.839575	0.853306	0.847847	0.836857	0.860932	0.864772	0.846441	0.84369	0.861258	0.851467	0.838745	0.977411	0.843882	0.845653	0.835145	0.845078	0.846583	0.843596	0.837569	0.841282	0.837921	0.840952	0.8691	0.840361	0.841813	0.856037	0.836668	0.861626	0.89404	0.949573	0.838935	0.857945	0.837769	0.847153	0.83951	0.84069	0.840115	0.845174	0.840723	0.842511	0.838009	0.845077	0.84259
GCA_001556015.1	0.861009	0.853925	0.846802	0.855572	0.840166	0.840152	0.842288	0.846744	0.849455	0.835538	0.861724	0.864088	0.855662	0.840021	0.979187	0.855305	0.83973	0.848738	0.849673	0.840265	0.837804	0.843595	0.84676	0.844511	0.837164	0.836783	0.833448	0.842468	1	0.837094	0.843699	0.859518	0.835573	0.979026	0.847573	0.865176	0.83784	0.861493	0.834429	0.844869	0.845017	0.845135	0.839753	0.844866	0.845155	0.843717	0.838882	0.848608	0.84762
GCA_014204535.1	0.84431	0.84202	0.834424	0.844105	0.843886	0.845112	0.845448	0.834601	0.837009	0.834688	0.843085	0.843792	0.844112	0.841695	0.839071	0.839795	0.843366	0.839998	0.842539	0.836879	0.833358	0.840855	0.842495	0.844253	0.841656	0.835084	0.831643	0.840332	0.838664	0.836435	0.843146	0.837435	0.836167	0.839382	0.833793	0.83941	0.832621	0.843938	0.834036	0.833927	0.832478	0.836137	0.835612	0.836448	0.835253	0.840409	0.828489	0.836519	0.8356
GCA_035278205.1	0.840922	0.842427	0.834897	0.845298	0.844004	0.839608	0.841127	0.834771	0.837164	0.828319	0.841684	0.840591	0.845185	0.846396	0.837473	0.84008	0.837726	0.838185	0.838743	0.835116	0.825148	0.838841	0.841931	0.843438	0.835615	0.832253	0.83009	0.838078	0.837505	0.832476	0.845685	0.836096	0.830228	0.837709	0.829906	0.83918	0.829106	0.842296	0.82879	0.829463	0.828495	0.830465	0.835332	0.828992	0.830125	0.839754	0.829103	0.833981	0.833316
GCA_025938095.1	0.844273	0.842019	0.840884	0.84399	0.840906	0.840964	0.841233	0.840783	0.840343	0.832358	0.844088	0.842974	0.843964	0.839995	0.8434	0.844285	0.83857	0.842477	0.839081	0.83731	0.833856	0.842135	0.842112	0.843121	0.838407	0.835728	0.836171	0.839747	0.84235	0.837723	0.843266	0.83677	0.838097	0.843788	0.843797	0.84023	0.83363	0.844139	0.8356	0.837143	0.83336	0.83594	0.838869	0.841256	0.834534	0.837869	0.832342	0.836259	0.839513
GCA_902506425.1	0.844211	0.8423	0.836206	0.841866	0.841621	0.84351	0.842817	0.835886	0.838987	0.832605	0.843585	0.844682	0.841987	0.840905	0.837918	0.839338	0.841634	0.837677	0.840483	0.838789	0.83166	0.839521	0.841902	0.843379	0.840708	0.835134	0.833051	0.840414	0.838127	0.836947	0.84389	0.83878	0.835815	0.837947	0.831601	0.837887	0.830935	0.841466	0.833847	0.831578	0.83066	0.832386	0.837057	0.835865	0.831258	0.837322	0.830205	0.832666	0.833183
GCA_002281995.1	0.836326	0.855835	0.845719	0.846896	0.845124	0.836328	0.840132	0.845587	0.851707	0.842472	0.844103	0.838909	0.846896	0.835515	0.850966	0.842406	0.835564	0.850834	0.838244	0.846478	0.856992	0.850736	0.839153	0.843288	0.837111	0.842738	0.841162	0.847021	0.852494	0.842034	0.845171	0.846118	0.844119	0.850592	0.843713	0.851478	0.84332	0.844437	0.844145	0.870537	0.861211	0.950885	0.849932	0.849628	0.952522	0.894565	0.870334	0.878263	0.899851
GCA_020524485.1	0.843553	0.839189	0.835206	0.846917	0.845713	0.839717	0.841357	0.834947	0.837323	0.832106	0.843931	0.843147	0.84689	0.846479	0.837815	0.937373	0.840053	0.837781	0.839063	0.836155	0.831616	0.837681	0.841991	0.846558	0.834293	0.83236	0.830268	0.832309	0.837468	0.831982	0.846925	0.835108	0.832615	0.838227	0.831606	0.837011	0.832067	0.843579	0.833286	0.831353	0.826497	0.82999	0.832639	0.833165	0.829728	0.833391	0.827265	0.835134	0.83384
GCA_022832435.1_type	0.844672	0.83783	0.836462	0.847988	0.847917	0.840152	0.842805	0.836347	0.837173	0.833273	0.842705	0.844759	0.84796	0.84602	0.840183	0.857393	0.841329	0.839644	0.842016	0.838729	0.831234	0.838871	0.842098	0.846926	0.835537	0.835463	0.833093	0.837493	0.840462	0.833235	0.848392	0.83599	0.833198	0.840635	0.832174	0.837032	0.831043	0.844201	0.83338	0.831751	0.828844	0.831696	0.833731	0.836345	0.83276	0.836402	0.831321	0.834398	0.834171
GCA_900117425.1	0.842795	0.84557	0.841312	0.862178	0.838772	0.837482	0.839766	0.84133	0.859025	0.835596	0.843068	0.844111	0.862486	0.840462	0.848624	0.842968	0.836665	0.843593	0.842521	0.841017	0.836497	0.964728	0.843742	0.842568	0.83683	0.838263	0.836239	0.863138	0.851085	0.838875	0.84088	0.845701	0.837333	0.86198	0.85441	0.845739	0.855361	0.841058	0.835063	0.838046	0.856928	0.855172	0.860174	0.845708	0.838126	0.841359	0.83691	0.840309	0.847526
GCA_012641315.1	0.840018	0.855708	0.841484	0.844231	0.840318	0.838139	0.839909	0.841564	0.844634	0.835004	0.841562	0.846084	0.844112	0.839568	0.898266	0.840299	0.838843	0.880019	0.839849	0.842113	0.837337	0.854977	0.841723	0.838971	0.836854	0.836511	0.834097	0.842703	0.898955	0.836575	0.842465	0.841171	0.836866	0.898409	0.838361	0.846195	0.835876	0.843095	0.834847	0.842858	0.845516	0.846713	0.841336	0.843587	0.846634	0.842959	0.837801	0.847025	0.848293
GCA_900102455.1_type	0.841845	0.999999	0.845409	0.844367	0.841985	0.839755	0.842322	0.845602	0.844716	0.837531	0.841662	0.847826	0.844341	0.841827	0.863593	0.840943	0.838438	0.851732	0.838633	0.844065	0.836577	0.846341	0.841891	0.842597	0.836132	0.839927	0.837048	0.844416	0.853768	0.838459	0.843102	0.842407	0.839677	0.863527	0.840929	0.847862	0.837696	0.843674	0.835269	0.841718	0.840382	0.842397	0.84164	0.842316	0.842353	0.845441	0.835878	0.846996	0.846927
GCA_029076845.1_type	0.840101	0.846885	0.83935	0.846837	0.843209	0.840277	0.8399	0.838974	0.838788	0.832451	0.84357	0.840817	0.846418	0.840629	0.839977	0.83767	0.83789	0.843447	0.837349	0.839005	0.831128	0.840558	0.840636	0.842287	0.83709	0.83462	0.833104	0.839759	0.843196	0.837717	0.84985	0.837966	0.833933	0.840862	0.831751	0.841422	0.830936	0.840954	0.832331	0.837353	0.834149	0.834372	0.836475	0.836576	0.833612	0.836525	0.835663	0.835924	0.833614
GCA_001014975.1	0.841436	0.851556	0.843068	0.842047	0.841201	0.839625	0.839446	0.843105	0.846157	0.837434	0.840642	0.845521	0.841775	0.842177	0.853463	0.838477	0.839968	1	0.838761	0.845778	0.835016	0.854267	0.841316	0.841736	0.837297	0.839261	0.837506	0.841	0.848756	0.839819	0.842629	0.844934	0.836039	0.853439	0.8944	0.945864	0.833396	0.842075	0.838692	0.841116	0.840641	0.841655	0.840251	0.843978	0.842104	0.84277	0.837142	0.843497	0.844155
GCA_022818885.1_type	0.843021	0.839553	0.838012	0.847175	0.845989	0.838902	0.841623	0.837722	0.83491	0.8324	0.8431	0.843073	0.847216	0.847023	0.839304	0.937827	0.840021	0.837608	0.838035	0.836381	0.829735	0.83765	0.841373	0.84631	0.834194	0.833779	0.831607	0.833281	0.838719	0.832272	0.845061	0.834679	0.833465	0.83966	0.833806	0.835618	0.833566	0.843582	0.832748	0.831398	0.827746	0.830002	0.834666	0.832838	0.829989	0.83282	0.829302	0.835328	0.834397
GCA_003856955.1	0.843967	0.852694	0.843338	0.846277	0.842375	0.838796	0.839155	0.843324	0.848855	0.83734	0.839918	0.846989	0.846163	0.842187	0.850587	0.839758	0.838723	0.978593	0.841178	0.844378	0.835711	0.844688	0.849399	0.844005	0.837671	0.83903	0.838172	0.841164	0.863888	0.838984	0.841989	0.845572	0.836771	0.8508	0.902458	0.949525	0.85682	0.841184	0.837895	0.841265	0.852659	0.851546	0.83984	0.843799	0.841134	0.843345	0.842682	0.844532	0.847766
GCA_015694345.1_type	0.842176	0.856195	0.842131	0.842363	0.841563	0.839604	0.840581	0.84191	0.844199	0.834072	0.842142	0.846317	0.842235	0.839365	0.87424	0.838322	0.838987	0.85196	0.837983	0.842449	0.837689	0.845889	0.840112	0.839919	0.835041	0.837085	0.835574	0.843308	0.873553	0.837018	0.842592	0.842344	0.839151	0.87437	0.838516	0.84652	0.836461	0.842706	0.836233	0.844094	0.845884	0.847176	0.841282	0.841591	0.847045	0.846309	0.837616	0.848703	0.848373
GCA_005145025.1	0.858822	0.847489	0.846267	0.845526	0.840445	0.839504	0.84088	0.846261	0.846236	0.83798	0.860396	0.857718	0.84536	0.841827	0.864064	0.850781	0.840675	0.945293	0.847355	0.845164	0.836427	0.843873	0.845234	0.849469	0.835956	0.83938	0.837953	0.840847	0.868949	0.840112	0.843314	0.854521	0.836021	0.864082	0.89119	0.943815	0.835736	0.855037	0.836821	0.842864	0.838729	0.839766	0.839142	0.842983	0.840862	0.842001	0.836519	0.842614	0.843556
GCA_913775125.1	0.843353	0.839078	0.826163	0.839231	0.837213	0.841076	0.842095	0.825643	0.834794	0.826969	0.840135	0.842392	0.839103	0.840219	0.83353	0.84068	0.840521	0.836549	0.838712	0.832888	0.828604	0.834305	0.841458	0.842274	0.835319	0.830219	0.826136	0.83519	0.834809	0.835283	0.842451	0.832569	0.832507	0.833867	0.83011	0.835671	0.827268	0.842259	0.832732	0.834328	0.831204	0.833501	0.830747	0.840095	0.832225	0.837275	0.827806	0.835283	0.835158
GCA_007830315.1_type	0.839576	0.855277	0.840777	0.841066	0.840533	0.838519	0.839155	0.840794	0.841377	0.836727	0.841825	0.845619	0.840946	0.838187	0.863538	0.838691	0.837735	0.849973	0.837595	0.840431	0.83862	0.842825	0.840167	0.83929	0.837722	0.837073	0.835741	0.84155	0.863825	0.836503	0.83973	0.840425	0.838212	0.863532	0.838321	0.844802	0.836325	0.842404	0.836402	0.844043	0.845895	0.847778	0.84075	0.843948	0.84786	0.843945	0.837393	0.848419	0.8494
GCA_001421325.1	0.8438	0.834241	0.834512	0.839496	0.83796	0.841984	0.844193	0.834152	0.834663	0.831621	0.843474	0.843504	0.839353	0.835871	0.836607	0.835031	0.84247	0.837338	0.843754	0.833543	0.832723	0.836647	0.841558	0.838199	1	0.834046	0.831893	0.835962	0.837082	0.83427	0.838927	0.833663	0.834074	0.837127	0.829319	0.835482	0.828415	0.841635	0.832868	0.835339	0.832272	0.834024	0.835937	0.837351	0.833292	0.839968	0.832548	0.834897	0.833659
GCA_913777155.1	0.840038	0.837605	0.831266	0.838124	0.835896	0.841844	0.84144	0.831109	0.835025	0.829195	0.840065	0.839453	0.838069	0.836229	0.832917	0.836458	0.838419	0.836838	0.838541	0.835617	0.830377	0.835066	0.842245	0.839881	0.834939	0.831265	0.828142	0.834438	0.833035	0.834484	0.839185	0.832884	0.832992	0.833727	0.832349	0.833618	0.830961	0.843365	0.830114	0.830294	0.832286	0.832947	0.832807	0.836171	0.833238	0.838813	0.828169	0.834033	0.831376
GCA_900176395.1	0.849265	0.852901	0.845071	0.846181	0.84076	0.839534	0.842104	0.844926	0.845681	0.832467	0.845881	0.85761	0.846055	0.838877	0.868211	0.845772	0.839225	0.849316	0.84842	0.844004	0.837635	0.844232	0.847241	0.844663	0.837927	0.83793	0.833775	0.84141	0.87211	0.836489	0.842889	0.848109	0.839215	0.868287	0.859553	0.84715	0.84764	0.847776	0.834769	0.842583	0.850039	0.850453	0.840921	0.843607	0.846415	0.842387	0.837427	0.848871	0.848654
GCA_035386545.1	0.839756	0.841026	0.841501	0.843594	0.841087	0.832753	0.834551	0.841098	0.839274	0.829813	0.834338	0.838561	0.843771	0.834168	0.84151	0.830734	0.832692	0.839466	0.838913	0.838323	0.829937	0.838192	0.839028	0.841916	0.830968	0.83314	0.831585	0.837173	0.844559	0.837003	0.858271	0.837314	0.833219	0.841721	0.836985	0.840025	0.837766	0.837297	0.840359	0.835538	0.834145	0.833257	0.836989	0.84497	0.832429	0.841403	0.834539	0.840593	0.838054
GCA_012927405.1_type	0.84058	0.868312	0.842577	0.845816	0.841117	0.838534	0.838933	0.842603	0.847155	0.835157	0.84181	0.84183	0.845623	0.841612	0.867404	0.840138	0.839381	0.847277	0.839359	0.844139	0.837478	0.844879	0.839471	0.841973	0.835527	0.840423	0.83882	0.843301	0.854806	0.839176	0.844317	0.844055	0.836854	0.867369	0.85167	0.849542	0.838183	0.841436	0.83649	0.842459	0.840924	0.842952	0.840561	0.844747	0.842417	0.848471	0.841084	0.845694	0.845286
GCA_014199635.1_type	0.839591	0.855241	0.840804	0.840556	0.840389	0.83845	0.839284	0.84082	0.841122	0.836635	0.841885	0.845626	0.840454	0.838131	0.863404	0.838696	0.837782	0.849922	0.837655	0.840338	0.838743	0.842656	0.840126	0.839161	0.837758	0.836744	0.835809	0.841508	0.863659	0.836403	0.839555	0.840402	0.838235	0.863439	0.838168	0.844659	0.836361	0.842236	0.836082	0.844117	0.846048	0.847904	0.840734	0.843933	0.847995	0.843964	0.837369	0.848428	0.849574
GCA_913776985.1	0.841906	0.836583	0.830717	0.838756	0.837679	0.842504	0.842659	0.830371	0.835914	0.831835	0.841666	0.841654	0.838612	0.838522	0.832914	0.837224	0.839024	0.837521	0.841724	0.834642	0.830242	0.836536	0.841032	0.838502	0.836597	0.829321	0.829596	0.836599	0.834106	0.833319	0.841467	0.834395	0.831396	0.833754	0.830191	0.833457	0.828877	0.842433	0.828784	0.830855	0.830338	0.831497	0.832909	0.838243	0.82968	0.836234	0.829506	0.833043	0.83258
GCA_004211435.1	0.841381	0.841304	0.834657	0.840627	0.840666	0.83992	0.840225	0.83472	0.836867	0.831565	0.841557	0.841568	0.840536	0.837849	0.837638	0.836839	0.838075	0.839894	0.83763	0.836282	0.832087	0.841381	0.83966	0.839243	0.835549	0.832926	0.833164	0.8384	0.838396	0.836451	0.840483	0.836179	0.836497	0.837913	0.834418	0.839938	0.833486	0.840476	0.833892	0.831466	0.834736	0.835973	0.838746	0.840877	0.83621	0.837781	0.836548	0.835087	0.833531
GCA_913778915.1	0.841487	0.836601	0.831707	0.838325	0.839727	0.841235	0.840879	0.831361	0.83293	0.829002	0.840582	0.841084	0.838265	0.837533	0.833827	0.836977	0.839515	0.835921	0.840051	0.832947	0.829173	0.835318	0.841234	0.840879	0.835654	0.82915	0.828048	0.83502	0.83261	0.832788	0.839798	0.833313	0.832337	0.834594	0.830779	0.833383	0.829439	0.841398	0.83102	0.832211	0.830917	0.832676	0.832012	0.835933	0.832192	0.835498	0.831198	0.834864	0.831528
GCA_029436685.1_type	0.844319	0.854906	0.841529	0.843367	0.839507	0.837146	0.839407	0.84155	0.845606	0.836164	0.843535	0.844363	0.843287	0.839208	0.853291	0.841315	0.838478	0.849541	0.842809	0.842807	0.839625	0.84287	0.841785	0.842297	0.834298	0.84034	0.837847	0.843599	0.851994	0.838363	0.840637	0.843849	0.836914	0.854114	0.840384	0.847016	0.83754	0.840245	0.837674	0.844785	0.843498	0.844542	0.841804	0.84242	0.844253	0.844615	0.843098	0.845984	0.847472
GCA_008107685.1	0.842009	0.837945	0.836657	0.846118	0.846722	0.83817	0.840192	0.836316	0.836116	0.831599	0.842375	0.841004	0.846075	0.848303	0.839723	0.915782	0.841046	0.837898	0.836776	0.837853	0.832336	0.836981	0.841583	0.847489	0.833399	0.832838	0.830631	0.83342	0.839824	0.83086	0.848822	0.833896	0.834948	0.840008	0.830978	0.833827	0.831591	0.840121	0.834227	0.831752	0.828977	0.832648	0.83392	0.831345	0.831959	0.835337	0.827497	0.836744	0.837636
GCA_913774745.1	0.839759	0.835218	0.82692	0.838046	0.837603	0.840701	0.840756	0.82678	0.833134	0.82931	0.839612	0.838483	0.837988	0.835976	0.829498	0.834745	0.838948	0.835363	0.839886	0.831426	0.829189	0.835944	0.840689	0.837715	0.835281	0.829121	0.830082	0.837129	0.829865	0.832757	0.839925	0.8314	0.832538	0.830367	0.828115	0.833961	0.827396	0.838581	0.831917	0.829485	0.826727	0.829047	0.833182	0.834003	0.828723	0.834637	0.826541	0.831479	0.829324
GCA_913778675.1	0.843494	0.834983	0.82805	0.837585	0.837443	0.840413	0.840593	0.82805	0.832787	0.829	0.838425	0.84266	0.837573	0.837211	0.831081	0.835735	0.840461	0.836116	0.839192	0.832859	0.825925	0.833472	0.844644	0.839204	0.836425	0.830224	0.824941	0.832659	0.831277	0.833141	0.839065	0.831375	0.832122	0.832028	0.832061	0.834185	0.831076	0.842078	0.829346	0.828292	0.827904	0.830657	0.82847	0.831661	0.828428	0.834568	0.827805	0.830808	0.829488
GCA_007991615.1_type	0.839357	0.848941	0.838782	0.844813	0.839153	0.838467	0.838943	0.838758	0.850326	0.834377	0.841315	0.849886	0.844933	0.837546	0.848667	0.835706	0.837629	0.8457	0.839671	0.841675	0.834511	0.871138	0.84726	0.839654	0.837289	0.837312	0.834615	0.861861	0.853526	0.83863	0.842786	0.840642	0.837631	0.852849	0.835209	0.843479	0.831985	0.838831	0.834456	0.83811	0.840577	0.841202	0.860616	0.844848	0.838817	0.842474	0.839608	0.841257	0.843939
GCA_913777865.1	0.844137	0.839012	0.829956	0.83786	0.838313	0.841956	0.843708	0.830018	0.8365	0.831348	0.843511	0.841628	0.837782	0.839149	0.836222	0.841565	0.839688	0.836753	0.840731	0.835221	0.828788	0.834907	0.847941	0.840483	0.836202	0.830982	0.828055	0.832229	0.835406	0.835137	0.841304	0.835255	0.834136	0.837478	0.831153	0.83536	0.830567	0.847437	0.830036	0.830949	0.830822	0.83527	0.830112	0.830403	0.832998	0.84209	0.824461	0.834681	0.827978
GCA_000013325.1_type	0.840917	1	0.844174	0.843302	0.840747	0.838025	0.841077	0.844435	0.843914	0.835455	0.839999	0.846799	0.843464	0.840486	0.863381	0.839571	0.836872	0.851499	0.83706	0.84322	0.835754	0.845629	0.840593	0.841421	0.834062	0.838733	0.835657	0.84365	0.853845	0.837549	0.841953	0.841777	0.837739	0.863263	0.840806	0.847663	0.837531	0.842572	0.833487	0.841719	0.840416	0.842401	0.840917	0.842316	0.842166	0.845638	0.835827	0.847036	0.846874
GCA_042646485.1_type	0.840836	0.844525	0.840399	0.840263	0.840153	0.839618	0.839755	0.840287	0.841783	0.836735	0.840107	0.841792	0.840248	0.839568	0.843351	0.8352	0.837036	0.845548	0.836774	0.840949	0.833975	0.842268	0.839591	0.839389	0.835491	0.836764	0.835853	0.840394	0.84212	0.837475	0.842197	0.840529	0.838331	0.843686	0.835526	0.843287	0.833856	0.840357	0.838344	0.836445	0.83388	0.836631	0.839494	0.842253	0.836638	0.838811	0.834936	0.837843	0.83769
GCA_000410615.1	0.839171	0.843938	0.845393	0.845095	0.838867	0.837196	0.839237	0.845277	1	0.839685	0.841167	0.8388	0.845082	0.840182	0.844159	0.837996	0.83662	0.846122	0.842865	0.980884	0.834528	0.842098	0.840154	0.839092	0.834595	0.842024	0.838965	0.840386	0.849323	0.837831	0.84236	0.971506	0.837033	0.857129	0.837178	0.849602	0.836073	0.83797	0.833918	0.839518	0.838591	0.840213	0.839055	0.843067	0.839683	0.839662	0.839462	0.842119	0.843771
GCA_003454795.1	0.840039	0.8577	0.84176	0.845156	0.840147	0.837963	0.840194	0.841809	0.844238	0.833218	0.83965	0.846778	0.845124	0.837617	0.897862	0.838311	0.83802	0.875949	0.838282	0.84135	0.838107	0.853976	0.840593	0.839436	0.835938	0.835497	0.832327	0.842087	0.898816	0.836453	0.840695	0.840615	0.835998	0.897872	0.838826	0.847051	0.83421	0.840734	0.833663	0.843069	0.844749	0.84585	0.83996	0.843959	0.845887	0.843613	0.837623	0.847317	0.847953
GCA_913775225.1	0.841952	0.839549	0.831067	0.839883	0.839869	0.842142	0.84155	0.830923	0.835105	0.830041	0.841746	0.842227	0.839916	0.838994	0.836328	0.838735	0.840986	0.837026	0.841367	0.833981	0.830554	0.83716	0.840908	0.841287	0.837057	0.831269	0.829041	0.838336	0.837978	0.833972	0.841044	0.836094	0.834705	0.836932	0.832246	0.834389	0.830582	0.841291	0.832936	0.833548	0.834039	0.835809	0.835238	0.834714	0.834276	0.840341	0.831284	0.83662	0.832935
GCA_020179475.1_type	0.841687	0.850674	0.844499	0.843359	0.842061	0.839514	0.841355	0.844422	0.845125	0.839105	0.842099	0.841426	0.843284	0.843639	0.849313	0.840114	0.839391	0.847995	0.857648	0.844294	0.838486	0.845384	0.848383	0.842498	0.842912	0.84059	0.838674	0.844301	0.849225	0.839507	0.843732	0.84759	0.838605	0.849401	0.847346	0.847753	0.845818	0.842052	0.838337	0.842451	0.840623	0.842235	0.841638	0.842347	0.841597	0.846746	0.839801	0.843401	0.844512
GCA_014196615.1_type	0.842141	0.837023	0.834914	0.839133	0.839876	0.843005	0.843077	0.834525	0.835752	0.833909	0.842026	0.84518	0.839051	0.837513	0.834813	0.837315	0.840059	0.837931	0.841162	0.834336	0.833229	0.837547	0.84406	0.839949	0.836667	0.833365	0.831205	0.838471	0.835711	0.834889	0.841775	0.834826	0.834651	0.835285	0.832897	0.83408	0.829562	0.841713	0.835051	0.83103	0.82887	0.831604	0.834482	0.833971	0.83203	0.83618	0.830688	0.833618	0.83159
GCA_913775085.1	0.841352	0.83485	0.826883	0.837739	0.837203	0.841041	0.841711	0.826883	0.832846	0.827233	0.840057	0.840861	0.83771	0.83712	0.829258	0.835768	0.840026	0.832282	0.839945	0.831081	0.828505	0.832395	0.840956	0.839013	0.83432	0.82922	0.824598	0.834308	0.830719	0.831631	0.84003	0.833187	0.830574	0.830363	0.830692	0.830851	0.830189	0.838894	0.830764	0.825585	0.823527	0.826549	0.83129	0.836106	0.826915	0.836731	0.825917	0.830871	0.828563
GCA_002279725.1	0.837968	0.842309	0.840855	0.837711	0.836123	0.838629	0.837384	0.840674	0.843701	0.836252	0.837545	0.837818	0.837716	0.837421	0.844997	0.835678	0.836661	0.843824	0.835397	0.844445	0.838185	0.845445	0.840677	0.835798	0.837336	0.838766	0.838935	0.842306	0.845246	0.845569	0.836004	0.842888	0.836391	0.845061	0.837296	0.843299	0.837062	0.83802	0.839092	0.84045	0.843329	0.841912	0.844611	1	0.841967	0.83821	0.836268	0.843004	0.844076
GCA_024236215.1	0.833604	0.83716	0.837291	0.841519	0.839627	0.833065	0.833855	0.837393	0.835818	0.832737	0.834988	0.834238	0.840802	0.837507	0.835852	0.832443	0.83384	0.837517	0.833935	0.834434	0.831014	0.83851	0.837841	0.837402	0.832064	0.833761	0.830918	0.836964	0.836957	0.836116	0.839902	0.834064	0.835477	0.836136	0.830494	0.836674	0.828496	0.833145	0.837833	0.829791	0.829444	0.831461	0.834365	0.834795	0.831202	0.836648	0.82755	0.835725	0.829562
GCA_035719485.1	0.840645	0.844585	0.836116	0.838141	0.839161	0.835934	0.839977	0.835894	0.838454	0.830468	0.83982	0.840827	0.83818	0.840377	0.840382	0.836916	0.836319	0.843016	0.836763	0.838418	0.831191	0.844551	0.841016	0.838483	0.834771	0.836162	0.834684	0.840032	0.841412	0.835487	0.839667	0.840597	0.838504	0.840768	0.837422	0.844217	0.837304	0.841855	0.834524	0.835736	0.831372	0.83489	0.838144	0.839985	0.8359	0.838495	0.831237	0.83953	0.837543
GCA_913775135.1	0.843282	0.836982	0.833842	0.840637	0.840941	0.840784	0.841306	0.833464	0.837713	0.828812	0.844261	0.844592	0.84066	0.839097	0.838881	0.840507	0.839916	0.839407	0.839601	0.838052	0.825311	0.835645	0.84301	0.840034	0.836037	0.830586	0.831145	0.835997	0.838252	0.832332	0.84177	0.839087	0.833845	0.838772	0.832083	0.83566	0.829105	0.844011	0.830906	0.834592	0.831186	0.833081	0.832432	0.839097	0.831363	0.837177	0.831059	0.835535	0.832853
GCA_014230315.1_type	0.841113	0.845991	0.840993	0.840853	0.840381	0.837891	0.841458	0.840978	0.840773	0.831222	0.841484	0.840911	0.840818	0.839109	0.844234	0.836261	0.838354	0.844835	0.838327	0.841543	0.833952	0.843678	0.839493	0.840369	0.835246	0.837059	0.834847	0.841571	0.843128	0.838785	0.842311	0.840421	0.837028	0.844601	0.834763	0.843741	0.833234	0.840716	0.836005	0.835688	0.83459	0.836647	0.839905	0.841712	0.836301	0.843343	0.83195	0.838684	0.839834
GCA_014230345.1	0.843742	0.846104	0.842253	0.845197	0.841154	0.839039	0.84108	0.841998	0.849293	0.836198	0.841532	0.845416	0.845203	0.841596	0.846937	0.835244	0.838956	0.846011	0.838667	0.841909	0.833707	0.847233	0.841495	0.841091	0.836946	0.838463	0.837309	0.843424	0.85317	0.839995	0.844116	0.841673	0.839111	0.847256	0.838469	0.850033	0.835352	0.839732	0.836673	0.837162	0.833446	0.836508	0.841267	0.844832	0.836171	0.842475	0.837462	0.841493	0.838924
GCA_963923805.1	0.837071	0.841698	0.835743	0.837792	0.836636	0.834763	0.836698	0.835798	0.840993	0.83286	0.836634	0.83654	0.83767	0.836965	0.841033	0.833377	0.835024	0.839873	0.836136	0.839883	0.831604	0.84132	0.83949	0.839002	0.834078	0.836228	0.832389	0.842048	0.840904	0.837332	0.839545	0.839201	0.834508	0.841576	0.835345	0.839841	0.834627	0.839751	0.840427	0.836048	0.834847	0.837169	0.838491	0.840556	0.837069	0.837342	0.833977	0.840615	0.834372
GCA_913776895.1	0.841191	0.83626	0.827378	0.838068	0.838507	0.844251	0.842149	0.826868	0.833844	0.829851	0.840879	0.841655	0.837973	0.837947	0.832068	0.836582	0.838449	0.836053	0.839948	0.832984	0.827284	0.83016	0.840787	0.838563	0.836476	0.830032	0.826533	0.831648	0.83062	0.832495	0.842308	0.834158	0.833763	0.832308	0.830594	0.834038	0.829946	0.841265	0.830465	0.832211	0.826707	0.829653	0.829933	0.832473	0.829025	0.832871	0.828763	0.83261	0.832207
GCA_015169775.1	0.838428	0.862855	0.840321	0.846089	0.840201	0.836709	0.837959	0.840363	0.844299	0.833622	0.838245	0.839983	0.846073	0.837516	0.984904	0.842163	0.837053	0.848579	0.838967	0.839925	0.837605	0.844201	0.841136	0.838734	0.835121	0.835914	0.833573	0.840744	0.979402	0.835407	0.84245	0.840678	0.835247	0.984864	0.84022	0.848827	0.837406	0.840803	0.834578	0.843711	0.844346	0.845194	0.839582	0.842857	0.845265	0.842147	0.837862	0.847457	0.847712
GCA_913776335.1	0.840041	0.838035	0.829865	0.83921	0.839387	0.840916	0.841412	0.829765	0.833247	0.829455	0.840357	0.840834	0.839155	0.838729	0.833371	0.836662	0.839111	0.836908	0.839643	0.832428	0.827138	0.835897	0.838832	0.84064	0.836343	0.831942	0.82907	0.834437	0.833738	0.832472	0.839912	0.83319	0.833545	0.833994	0.831858	0.83442	0.830674	0.839385	0.832061	0.831472	0.831893	0.834338	0.833536	0.835262	0.833515	0.835568	0.833674	0.834755	0.833204
GCA_015661825.1	0.858609	0.848116	0.849426	0.846389	0.840801	0.837704	0.837963	0.849265	0.85665	0.83667	0.860653	0.860475	0.846382	0.837332	0.859045	0.848565	0.836286	0.844968	0.841491	0.854788	0.833149	0.842174	0.847236	0.841536	0.834643	0.840549	0.838192	0.840878	0.858193	0.837655	0.840625	0.858981	0.83758	0.859305	0.843717	0.850869	0.837082	0.861262	0.831359	0.844216	0.837177	0.839184	0.839751	0.843094	0.839003	0.84148	0.83309	0.840915	0.838731
GCA_009746585.1_type	0.841316	0.835476	0.832746	0.842915	0.840191	0.837391	0.838571	0.832543	0.837627	0.833201	0.842424	0.841007	0.842819	0.844599	0.864116	0.849758	0.838585	0.839372	0.839836	0.83536	0.828196	0.838728	0.839574	0.841891	0.836125	0.831329	0.830316	0.837995	0.870998	0.834717	0.842822	0.83602	0.831188	0.864533	0.844113	0.853141	0.830507	0.841995	0.83233	0.844122	0.830754	0.832543	0.835039	0.833267	0.831634	0.834228	0.832954	0.833002	0.834336
GCA_001296055.1	0.839914	0.845646	0.84056	0.841849	0.84024	0.837853	0.839109	0.84046	0.842061	0.833675	0.839568	0.84143	0.841835	0.841204	0.844435	0.837522	0.837747	0.854124	0.837476	0.841774	0.835466	1	0.838924	0.839774	0.836667	0.83835	0.83458	0.86277	0.843663	0.838114	0.839451	0.841672	0.836498	0.84483	0.835849	0.844104	0.833982	0.838436	0.835956	0.838676	0.836708	0.839085	0.860015	0.845424	0.838687	0.841579	0.835088	0.840525	0.839303
GCA_902168285.1	0.84427	0.842584	0.836123	0.84204	0.840251	0.836576	0.839416	0.836235	0.839322	0.833696	0.843903	0.84376	0.842142	0.838466	0.846297	0.839281	0.838711	0.841902	0.837717	0.837848	0.829636	0.841849	0.838875	0.840127	0.838245	0.837362	0.833778	0.838337	0.847064	0.841209	0.840876	0.839332	0.83897	0.846519	0.834679	0.842374	0.834435	0.841516	0.836962	0.842549	0.831885	0.835492	0.837853	0.841658	0.835233	0.83917	0.834953	0.839293	0.836391
GCA_913777965.1	0.840257	0.837296	0.83135	0.838382	0.837084	0.842037	0.840282	0.830805	0.834023	0.829887	0.840356	0.839774	0.83836	0.836915	0.833424	0.835438	0.838357	0.837154	0.839357	0.833302	0.826936	0.833542	0.840006	0.838508	0.835508	0.828861	0.828815	0.832656	0.832561	0.831807	0.839061	0.834308	0.831502	0.834175	0.829314	0.834341	0.827367	0.839873	0.83103	0.830502	0.830813	0.831296	0.83194	0.834866	0.830532	0.83355	0.830649	0.830624	0.830919
GCA_913778485.1	0.843457	0.83659	0.829378	0.840834	0.839929	0.841104	0.843678	0.829309	0.837952	0.82784	0.841665	0.843186	0.840769	0.83926	0.834274	0.835542	0.839774	0.838485	0.841543	0.836241	0.827134	0.836363	0.841292	0.841637	0.837276	0.833319	0.827729	0.834356	0.83344	0.83569	0.842303	0.834247	0.83504	0.835038	0.831864	0.836735	0.830476	0.843523	0.830999	0.830631	0.828575	0.830808	0.832199	0.837748	0.829169	0.841242	0.828347	0.832658	0.82935
GCA_913774105.1	0.841197	0.838355	0.828391	0.83713	0.835837	0.843022	0.83934	0.828391	0.83606	0.82849	0.841004	0.840798	0.836837	0.83819	0.833084	0.835141	0.836972	0.836845	0.836857	0.834754	0.829111	0.835058	0.839572	0.839049	0.834613	0.828485	0.83088	0.833883	0.83386	0.833198	0.840589	0.83463	0.831657	0.833982	0.83094	0.833807	0.827799	0.840102	0.831552	0.829751	0.832093	0.832783	0.830317	0.831905	0.831869	0.836918	0.828951	0.832378	0.830064
GCA_913776345.1	0.840904	0.837359	0.832139	0.836689	0.835264	0.840207	0.839729	0.832211	0.83483	0.829848	0.839851	0.840918	0.836669	0.835761	0.831526	0.834568	0.83879	0.836126	0.839912	0.833067	0.827968	0.83497	0.839637	0.838565	0.835156	0.829646	0.829326	0.835909	0.832607	0.833542	0.839215	0.834405	0.833206	0.832306	0.831762	0.834494	0.830166	0.839899	0.830374	0.832242	0.832404	0.83418	0.833504	0.840901	0.833223	0.838578	0.829524	0.834186	0.832002
GCA_016719755.1	0.841716	0.843708	0.840588	0.841179	0.847019	0.837393	0.838204	0.840653	0.841486	0.836303	0.838564	0.844811	0.841175	0.839443	0.848137	0.837353	0.835861	0.842818	0.839302	0.838647	0.849233	0.842426	0.840168	0.841436	0.835413	0.837072	0.835737	0.840503	0.84466	0.838439	0.84105	0.839017	0.836321	0.848407	0.834861	0.841029	0.83374	0.839176	0.841279	0.848405	0.83362	0.834634	0.839958	0.845394	0.83453	0.843271	0.849407	0.844091	0.840504
GCA_000192575.1_type	0.841223	0.844172	1	0.842588	0.838991	0.836663	0.837417	0.999966	0.845473	0.836944	0.847144	0.842739	0.842455	0.838668	0.845265	0.840482	0.836188	0.843006	0.835683	0.84477	0.832911	0.840322	0.838943	0.838765	0.835003	0.845327	0.839024	0.835552	0.846842	0.835104	0.84149	0.845873	0.833301	0.845332	0.845369	0.841939	0.854789	0.84509	0.833452	0.833304	0.83236	0.834189	0.836611	0.840691	0.834988	0.832568	0.833177	0.837766	0.837874
GCA_013822565.1	0.839846	0.855121	0.841979	0.840296	0.840195	0.83678	0.84113	0.842222	0.842124	0.832595	0.841427	0.841813	0.84014	0.838703	0.899204	0.838035	0.838023	0.846808	0.839893	0.841944	0.838177	0.843819	0.840617	0.839863	0.835856	0.836228	0.832566	0.84219	0.900538	0.836681	0.840546	0.841548	0.83746	0.899252	0.836407	0.850854	0.834171	0.842816	0.834621	0.843156	0.846038	0.84733	0.841258	0.842924	0.847065	0.843923	0.837884	0.847314	0.84873
GCA_947085475.1	0.833065	0.840034	0.831389	0.834684	0.827189	0.833846	0.830232	0.831478	0.837688	0.83089	0.831942	0.836573	0.8345	0.828414	0.836686	0.824847	0.833188	0.833407	0.832321	0.834744	0.849504	0.832579	0.837397	0.833634	0.832058	0.829899	0.830787	0.831981	0.846263	0.832895	0.833569	0.835654	0.830129	0.838103	0.833285	0.835448	0.832373	0.831391	0.829276	0.839862	0.839576	0.840244	0.83383	0.840927	0.841027	0.839127	0.849955	0.855053	0.845898
GCA_913777775.1	0.839874	0.836233	0.830867	0.837294	0.838207	0.84104	0.841395	0.830847	0.833555	0.827836	0.839445	0.839435	0.837324	0.837003	0.830328	0.836159	0.839073	0.83456	0.83889	0.832942	0.826618	0.833905	0.838574	0.839961	0.835866	0.827111	0.828188	0.833232	0.830446	0.831248	0.839786	0.832387	0.831618	0.831107	0.833765	0.83228	0.831785	0.839386	0.828149	0.826154	0.829509	0.831767	0.831067	0.835766	0.829031	0.841954	0.82791	0.829675	0.827129
GCA_000375445.1_type	0.841151	0.844354	0.999967	0.842304	0.838764	0.836472	0.837649	1	0.84536	0.837052	0.846591	0.842685	0.844347	0.838638	0.845757	0.840234	0.83632	0.843019	0.835333	0.844558	0.832981	0.840157	0.839182	0.838666	0.83483	0.845205	0.838942	0.835464	0.846708	0.835202	0.840982	0.845618	0.833266	0.845838	0.845508	0.8419	0.85439	0.845053	0.833614	0.833444	0.832229	0.83409	0.836553	0.840796	0.834935	0.832472	0.832935	0.837788	0.83813
GCA_913777595.1	0.841809	0.836725	0.830004	0.836882	0.83635	0.84094	0.841298	0.830004	0.833582	0.823425	0.839528	0.840836	0.836837	0.837878	0.832684	0.836258	0.838426	0.834394	0.839006	0.832789	0.827186	0.834276	0.839029	0.839146	0.835033	0.830096	0.826978	0.832309	0.831433	0.830256	0.840203	0.831761	0.831176	0.833329	0.829301	0.83429	0.828801	0.839441	0.828673	0.832096	0.828145	0.830236	0.831061	0.834796	0.829454	0.837353	0.828248	0.835058	0.835086
GCA_030182715.1	0.850196	0.847775	0.849874	0.841251	0.840294	0.838262	0.836772	0.849295	0.855813	0.836938	0.853098	0.853774	0.841236	0.83825	0.85245	0.841253	0.836182	0.845128	0.839357	0.854	0.832064	0.842008	0.846332	0.840003	0.834257	0.842142	0.837765	0.840224	0.852029	0.836706	0.840708	0.856703	0.838249	0.852712	0.840032	0.8475	0.840121	0.856317	0.83146	0.839981	0.836564	0.838777	0.838984	0.842358	0.838791	0.842903	0.83223	0.839507	0.837393
GCA_018434425.1	0.844123	0.844833	0.842574	0.841454	0.840723	0.838961	0.839556	0.842429	0.843093	0.834203	0.839053	0.842525	0.841359	0.839169	0.845187	0.835031	0.839161	0.844235	0.842504	0.843093	0.832401	0.845092	0.840298	0.842492	0.835429	0.838579	0.839231	0.843481	0.843293	0.842341	0.842491	0.843242	0.838924	0.845432	0.840403	0.845382	0.83949	0.84064	0.84623	0.841031	0.838037	0.838739	0.84429	0.848154	0.839029	0.846003	0.838242	0.84158	0.839811
GCA_019075875.1	0.843997	0.840582	0.836386	0.845785	0.84075	0.838717	0.840673	0.836197	0.83765	0.833927	0.840359	0.840325	0.846072	0.836666	0.838843	0.836089	0.837455	0.840622	0.848039	0.836581	0.830819	0.841301	0.840153	0.841975	0.834923	0.836213	0.834124	0.839133	0.839644	0.840994	0.84088	0.839206	0.83566	0.839079	0.832718	0.838994	0.833388	0.839359	0.837802	0.83235	0.830448	0.833663	0.835976	0.839354	0.83291	0.844277	0.832611	0.835467	0.836289
GCA_033242265.1	0.843167	0.848465	0.850637	0.842908	0.841329	0.83712	0.83802	0.850267	0.856345	0.837982	0.844335	0.843636	0.842906	0.838051	0.845986	0.841864	0.837333	0.844779	0.839389	0.854789	0.832524	0.841526	0.842658	0.840994	0.83418	0.841954	0.838228	0.840435	0.847119	0.837644	0.841116	0.854873	0.83801	0.846288	0.839713	0.845319	0.837528	0.844815	0.832531	0.836628	0.836633	0.83931	0.838622	0.841213	0.839758	0.841989	0.833544	0.840028	0.838669
GCA_027490345.1	0.834269	0.839602	0.83371	0.835934	0.844015	0.836536	0.835673	0.83391	0.839878	0.83079	0.836601	0.834456	0.835968	0.835062	0.836994	0.831824	0.833106	0.838016	0.8322	0.837636	0.839046	0.852879	0.836639	0.836276	0.83227	0.832927	0.832141	0.853769	0.836497	0.836413	0.836723	0.836868	0.833903	0.838415	0.833701	0.837575	0.832072	0.836493	0.833038	0.840036	0.836548	0.837549	0.873196	0.838846	0.837177	0.8406	0.838325	0.841078	0.839151
GCA_002336885.1	0.845864	0.845539	0.844252	0.839917	0.837072	0.835827	0.835791	0.844199	0.84366	0.834012	0.847136	0.847258	0.839764	0.839868	0.849831	0.846995	0.836848	0.980229	0.835247	0.843164	0.831587	0.842119	0.839909	0.838527	0.833205	0.837617	0.836302	0.83892	0.854811	0.838399	0.839297	0.848829	0.83382	0.850187	0.898817	0.944719	0.832205	0.846648	0.834714	0.839833	0.838596	0.839949	0.837817	0.842705	0.840247	0.838808	0.835478	0.840696	0.84005
GCA_002813245.1_type	0.839624	0.856036	0.837209	0.839325	0.837186	0.838287	0.837427	0.837376	0.839508	0.831876	0.839083	0.839384	0.83963	0.838841	0.858659	0.836618	0.834243	0.837828	0.834853	0.83839	0.833397	0.839454	0.837516	0.837026	0.832735	0.835197	0.832284	0.840057	0.843102	0.836453	0.839883	0.837561	0.834944	0.859278	0.835817	0.838087	0.835023	0.837347	0.8395	0.831868	0.830867	0.835734	0.836287	0.842258	0.833353	0.837477	0.83601	0.835816	0.835768
GCA_001295765.1	0.838909	0.843311	0.844855	0.83815	0.838249	0.83781	0.837962	0.844636	0.980873	0.838656	0.838969	0.839492	0.838001	0.838512	0.840242	0.837261	0.835857	0.845718	0.838207	1	0.835139	0.841683	0.838427	0.835817	0.833427	0.84155	0.839932	0.839361	0.840414	0.837559	0.841142	0.973004	0.836841	0.840425	0.839974	0.84421	0.840424	0.838461	0.834008	0.837637	0.838283	0.839756	0.83891	0.843902	0.840173	0.840997	0.83596	0.841888	0.84115
GCA_042685765.1_type	0.839049	0.843599	0.849808	0.838475	0.838129	0.837207	0.837759	0.849544	0.878306	0.838053	0.838632	0.838946	0.839134	0.837913	0.842443	0.83643	0.835792	0.846211	0.835696	0.875758	0.834247	0.841665	0.83809	0.838831	0.834308	0.842821	0.837998	0.838875	0.842325	0.837676	0.840194	0.875559	0.836614	0.842695	0.839936	0.844835	0.839126	0.838855	0.833188	0.83786	0.83615	0.837766	0.838303	0.841782	0.838237	0.839682	0.833214	0.841879	0.839084
GCA_015657645.1	0.837104	0.841599	0.836864	0.838994	0.836564	0.835901	0.83637	0.836963	0.838115	0.834143	0.838324	0.838149	0.838953	0.837364	0.838586	0.834227	0.83574	0.84033	0.834681	0.837811	0.83236	0.841185	0.839044	0.83677	0.833773	0.83641	0.833406	0.840687	0.838022	0.837512	0.837211	0.836907	0.837296	0.838834	0.834987	0.839607	0.833963	0.838441	0.841192	0.834411	0.835997	0.837114	0.837308	0.840461	0.837084	0.838972	0.833311	0.836402	0.837922
GCA_013408095.1_type	0.840078	0.859019	0.835782	0.841483	0.838723	0.834983	0.83826	0.83568	0.839048	0.830585	0.838816	0.838978	0.841479	0.84272	0.854086	0.848488	0.833411	0.839733	0.834617	0.835594	0.831297	0.836773	0.838188	0.837318	0.833288	0.831811	0.832501	0.836644	0.839199	0.831759	0.841019	0.834565	0.829887	0.854714	0.829902	0.835355	0.829523	0.842005	0.830819	0.833147	0.833557	0.836075	0.832424	0.828595	0.832054	0.835232	0.832156	0.828792	0.828922
GCA_042649005.1_type	0.839957	0.849345	0.840938	0.839883	0.839981	0.838986	0.839766	0.841078	0.841122	0.836534	0.840665	0.840078	0.839925	0.840052	0.843102	0.836329	0.836666	0.845631	0.837056	0.840754	0.832368	0.843936	0.839343	0.839035	0.834997	0.838003	0.835085	0.842328	0.843028	0.839045	0.84234	0.838843	0.838748	0.843419	0.834779	0.844508	0.832529	0.839004	0.83682	0.834798	0.832949	0.835346	0.840518	0.84301	0.83492	0.839355	0.834797	0.838047	0.836692
GCA_014230355.1_type	0.839936	0.849013	0.841012	0.839949	0.839961	0.83898	0.839759	0.841151	0.841104	0.836635	0.840781	0.839988	0.839938	0.840077	0.842769	0.836378	0.836731	0.845538	0.837095	0.840729	0.83246	0.843953	0.839356	0.838959	0.83515	0.83809	0.835113	0.842353	0.843046	0.839215	0.842236	0.838792	0.838478	0.843237	0.834605	0.8445	0.832605	0.838919	0.836753	0.834794	0.832949	0.835287	0.840558	0.84301	0.834882	0.839511	0.834766	0.838047	0.836692
GCA_002855555.1	0.841371	0.843495	0.840052	0.840668	0.839999	0.837952	0.839697	0.840104	0.839396	0.836134	0.842701	0.839565	0.840615	0.84013	0.841551	0.83759	0.836234	0.843294	0.838082	0.839344	0.834659	0.841992	0.838968	0.841296	0.83417	0.835989	0.834754	0.840812	0.840431	0.836145	0.840748	0.839054	0.837135	0.841823	0.835217	0.841599	0.834967	0.840418	0.837797	0.835465	0.835195	0.836582	0.838971	0.83929	0.836217	0.837442	0.831932	0.839126	0.838643
GCA_016702815.1	0.838153	0.840898	0.839311	0.838746	0.839095	0.837268	0.83704	0.839172	0.84168	0.835108	0.838011	0.840634	0.83847	0.838051	0.843838	0.836179	0.83582	0.841159	0.83696	0.838149	0.836707	0.839552	0.83742	0.839943	0.834935	0.835573	0.835532	0.838397	0.841907	0.837796	0.840532	0.838	0.836682	0.844032	0.833418	0.839707	0.83224	0.837979	0.840756	0.838975	0.833273	0.83428	0.838601	0.84289	0.833911	0.844674	0.835054	0.836847	0.839138
GCA_012641335.1	0.837012	0.846959	0.839305	0.843112	0.835653	0.837296	0.838894	0.839085	0.844794	0.833896	0.837749	0.841818	0.843113	0.834596	0.851188	0.837203	0.833534	0.874971	0.834701	0.841287	0.838912	0.854647	0.83757	0.836435	0.831768	0.834876	0.833331	0.842102	0.851782	0.834048	0.837893	0.840772	0.837342	0.851389	0.845225	0.845276	0.834436	0.838949	0.833227	0.852539	0.849977	0.851033	0.838764	0.840839	0.851182	0.846008	0.840598	0.857391	0.857474
GCA_013149295.1	0.840068	0.838086	0.835808	0.834478	0.835395	0.836397	0.836529	0.835696	0.835768	0.832075	0.83781	0.835946	0.83448	0.834444	0.837921	0.833243	0.834318	0.836158	0.83386	0.836454	0.833091	0.836403	0.835667	0.835176	0.831703	0.831281	0.828957	0.833923	0.840168	0.832982	0.839419	0.833863	0.83838	0.838136	0.906778	0.86888	0.907502	0.83686	0.831694	0.831799	0.827914	0.831155	0.832436	0.834605	0.830602	0.83192	0.831624	0.837433	0.835398
GCA_002281675.1	0.841562	0.847196	0.83864	0.836883	0.842969	0.834971	0.836781	0.838706	0.844612	0.832503	0.836487	0.839974	0.837228	0.835745	0.848633	0.83765	0.837285	0.844476	0.839171	0.841644	0.845294	0.839387	0.837127	0.834633	0.83409	0.834658	0.83135	0.837674	0.84778	0.835203	0.841896	0.841236	0.834308	0.848909	0.850211	0.841663	0.849932	0.835267	0.833282	0.973154	0.926047	0.924984	0.840875	0.843839	0.922392	0.901474	0.849957	0.973586	1
GCA_014652615.1_type	0.839755	0.842489	0.838451	0.836736	0.83663	0.83617	0.838781	0.838428	0.840962	0.834479	0.840188	0.840516	0.83659	0.838156	0.843861	0.836415	0.837311	0.841188	0.836481	0.841281	0.83444	0.839916	0.839106	0.837825	0.834507	0.835086	0.835045	0.837797	0.843433	0.837315	0.838631	0.841097	0.838997	0.844217	0.834356	0.841295	0.835125	0.838947	0.839065	0.836382	0.834677	0.836908	0.838726	0.844413	0.836843	0.843577	0.833585	0.839301	0.836989
GCA_032337075.1	0.838658	0.842106	0.838255	0.840053	0.836367	0.836737	0.837614	0.838202	0.839263	0.831627	0.839538	0.83791	0.840038	0.836845	0.837784	0.834999	0.837955	0.839692	0.836903	0.839129	0.834563	0.841244	0.838143	0.836284	0.834538	0.836001	0.83242	0.83891	0.840869	0.833315	0.844372	0.839459	0.836843	0.838319	0.835135	0.838354	0.835386	0.840826	0.837599	0.835855	0.833538	0.836475	0.83804	0.84048	0.83545	0.839253	0.837234	0.839339	0.835802
GCA_001598375.1_type	0.857981	0.841901	0.84578	0.839989	0.838345	0.837441	0.838457	0.845697	0.971495	0.838174	0.856294	0.858097	0.839881	0.838528	0.85644	0.852676	0.834985	0.844832	0.850077	0.972993	0.834288	0.841654	0.849759	0.838192	0.833614	0.841173	0.839395	0.839067	0.859861	0.837046	0.840492	1	0.835734	0.856583	0.84334	0.852854	0.841199	0.855893	0.833494	0.840951	0.837058	0.838595	0.839443	0.842338	0.838704	0.837953	0.835034	0.84234	0.840466
GCA_012275365.1	0.836611	0.843054	0.843359	0.84107	0.838582	0.838415	0.838124	0.843213	0.875748	0.83863	0.839104	0.837245	0.840906	0.837664	0.843254	0.835032	0.835526	0.846505	0.835209	0.873346	0.833531	0.841161	0.838249	0.838825	0.833832	0.840393	0.838371	0.839607	0.842813	0.837081	0.839536	0.873024	0.836975	0.843486	0.835274	0.843846	0.833283	0.8389	0.835252	0.838148	0.83795	0.83899	0.838382	0.841412	0.839156	0.839453	0.835235	0.841723	0.840097
GCA_035281095.1	0.837628	0.838338	0.834057	0.836724	0.837542	0.837231	0.840022	0.83382	0.836827	0.829713	0.839046	0.840023	0.836678	0.838124	0.835907	0.834132	0.835824	0.839573	0.836426	0.835942	0.829646	0.839133	0.837925	0.837088	0.835117	0.835328	0.833523	0.836552	0.837668	0.83613	0.838007	0.834622	0.832526	0.836131	0.832901	0.838371	0.829616	0.83847	0.833125	0.832763	0.828548	0.830391	0.836297	0.839874	0.831486	0.838396	0.832196	0.833814	0.833409
GCA_019751045.1	0.838472	0.844053	0.842539	0.869916	0.840006	0.83669	0.838761	0.84251	0.847681	0.832509	0.840611	0.840059	0.869937	0.841565	0.842182	0.838107	0.836687	0.844135	0.83791	0.839424	0.835428	0.963552	0.838845	0.839142	0.833755	0.835851	0.835552	0.862981	0.847152	0.836685	0.843991	0.84171	0.83672	0.848656	0.850545	0.842534	0.849766	0.83963	0.836041	0.84017	0.857347	0.854276	0.860883	0.847979	0.836926	0.843149	0.835809	0.842086	0.84491
GCA_042648825.1_type	0.838733	0.844008	0.850242	0.83833	0.837908	0.837627	0.837621	0.850012	0.87858	0.837433	0.838329	0.838726	0.838162	0.837692	0.842322	0.835834	0.835817	0.846486	0.835648	0.876286	0.834041	0.841902	0.83835	0.838405	0.833703	0.843007	0.838122	0.838639	0.842109	0.837673	0.840253	0.875958	0.836168	0.842587	0.839763	0.845099	0.839152	0.838778	0.832785	0.838311	0.836314	0.837835	0.838377	0.84115	0.838507	0.839425	0.833426	0.842233	0.839692
GCA_003050985.1	0.839939	0.842015	0.845145	0.837718	0.837596	0.837595	0.839257	0.845003	0.971982	0.839395	0.8396	0.839736	0.837605	0.838524	0.841187	0.836759	0.83609	0.84491	0.837272	0.973343	0.834421	0.84172	0.838108	0.835499	0.833786	0.840997	0.83856	0.839516	0.840866	0.837518	0.839831	0.973295	0.835981	0.841334	0.840801	0.844323	0.83989	0.837534	0.834075	0.837751	0.83864	0.840012	0.838913	0.842757	0.840204	0.838858	0.835072	0.842359	0.841411
GCA_003058045.1	0.839942	0.842015	0.845149	0.837718	0.837596	0.837568	0.839254	0.845007	0.971983	0.839393	0.839577	0.839751	0.837605	0.838524	0.841185	0.836759	0.836093	0.844909	0.837275	0.973343	0.834421	0.841731	0.838108	0.835502	0.83379	0.840995	0.838559	0.839511	0.840864	0.837514	0.839833	0.973295	0.835981	0.841332	0.840806	0.844319	0.839896	0.837526	0.834075	0.837775	0.83864	0.84002	0.838911	0.842757	0.840212	0.838853	0.835069	0.842359	0.841444
GCA_014652855.1_type	0.838617	0.844023	0.850266	0.838268	0.837868	0.837642	0.837643	0.850036	0.878488	0.837547	0.838318	0.838686	0.8381	0.837806	0.842397	0.835825	0.83586	0.846459	0.835643	0.876208	0.834035	0.84177	0.838341	0.838399	0.833618	0.842994	0.838101	0.838589	0.842131	0.837557	0.840245	0.875799	0.836124	0.842663	0.840069	0.845096	0.839314	0.838746	0.832914	0.838458	0.836294	0.837802	0.838382	0.841123	0.838382	0.839388	0.833508	0.842366	0.839761
GCA_003058095.1	0.839942	0.842015	0.845123	0.837678	0.837596	0.837556	0.839254	0.845007	0.971982	0.839345	0.8396	0.839739	0.837564	0.838524	0.841252	0.836759	0.836055	0.844907	0.837236	0.973343	0.834501	0.84172	0.838106	0.835502	0.833767	0.840995	0.838559	0.839511	0.840928	0.837518	0.839833	0.973296	0.835981	0.841399	0.840801	0.844319	0.83989	0.837534	0.834075	0.837751	0.838609	0.840019	0.838913	0.842757	0.840178	0.838874	0.835028	0.842359	0.841411
GCA_003058145.1	0.839942	0.842015	0.845123	0.837678	0.837596	0.837529	0.839257	0.845007	0.971983	0.839345	0.83958	0.839751	0.837564	0.838524	0.841252	0.836766	0.836055	0.844909	0.837236	0.973343	0.834501	0.841731	0.838108	0.835502	0.833767	0.840997	0.838559	0.839511	0.840928	0.837514	0.839833	0.973299	0.835981	0.841399	0.840808	0.844319	0.839899	0.837529	0.834075	0.837775	0.838609	0.839994	0.838911	0.842757	0.840186	0.838781	0.835028	0.842359	0.841444
GCA_002279875.1	0.838435	0.845638	0.832617	0.842798	0.840317	0.841476	0.840357	0.83252	0.839833	0.835141	0.840996	0.838996	0.84287	0.838501	0.844028	0.836901	0.836747	0.842806	0.839209	0.841218	0.840074	0.841975	0.837799	0.846552	0.83984	0.839702	0.834041	0.842558	0.843687	0.841712	0.838363	0.83807	0.834014	0.844222	0.8333	0.844197	0.831713	0.839904	0.836466	0.854339	0.974734	0.970344	0.843754	0.837383	0.844282	1	0.850436	0.854341	0.900597
GCA_034424435.1	0.858218	0.841796	0.845859	0.840514	0.838718	0.83772	0.838811	0.845726	0.971291	0.838271	0.856638	0.858456	0.840405	0.838993	0.856693	0.852571	0.835232	0.845226	0.849747	0.97295	0.835007	0.84172	0.850061	0.838845	0.834117	0.841216	0.839548	0.839194	0.86032	0.837302	0.840717	0.999987	0.835132	0.856835	0.843327	0.852927	0.841104	0.85613	0.833937	0.840925	0.83693	0.838524	0.839491	0.842594	0.838543	0.838016	0.835066	0.842328	0.840486
GCA_035276965.1	0.839521	0.839696	0.834971	0.841444	0.840986	0.837914	0.83829	0.834948	0.835977	0.829644	0.83967	0.840386	0.841491	0.838862	0.839437	0.837336	0.834671	0.840445	0.833591	0.83644	0.826232	0.837811	0.838162	0.84214	0.833267	0.834448	0.832325	0.839194	0.839977	0.82964	0.842397	0.835857	0.831914	0.83977	0.831359	0.837954	0.832299	0.838989	0.832067	0.833473	0.830676	0.832015	0.833535	0.831001	0.831584	0.836596	0.826589	0.837732	0.831185
GCA_913778115.1	0.840206	0.835679	0.82698	0.836906	0.837848	0.839477	0.840338	0.826435	0.83351	0.828206	0.839574	0.839017	0.836871	0.835609	0.835417	0.833949	0.838497	0.835999	0.838874	0.832574	0.827168	0.834389	0.839877	0.838183	0.834848	0.828845	0.827822	0.835284	0.831436	0.832352	0.838397	0.833743	0.832643	0.835973	0.832191	0.832377	0.831056	0.840153	0.829825	0.829743	0.828702	0.830898	0.831765	0.833005	0.83071	0.838992	0.829997	0.831913	0.831742
GCA_014640055.1_type	0.840918	0.859064	0.835776	0.841551	0.838771	0.834888	0.838257	0.835674	0.838935	0.83046	0.838837	0.839002	0.841509	0.842718	0.853718	0.848455	0.833647	0.839699	0.83461	0.835378	0.831299	0.836732	0.838165	0.837312	0.833472	0.831805	0.832494	0.836595	0.839151	0.831708	0.840951	0.834367	0.829904	0.854375	0.829818	0.835533	0.82942	0.841971	0.830812	0.833147	0.833557	0.836206	0.832363	0.828372	0.832046	0.83522	0.832142	0.828782	0.828922
GCA_027532385.1	0.838184	0.841954	0.83839	0.838928	0.837252	0.834938	0.837902	0.838553	0.84005	0.833021	0.837253	0.839547	0.838769	0.839755	0.843429	0.836674	0.836898	0.842463	0.837409	0.839956	0.835821	0.841302	0.837109	0.838997	0.835058	0.833924	0.83245	0.840778	0.842155	0.836179	0.839135	0.839129	0.83638	0.843949	0.835385	0.840608	0.834144	0.838893	0.848538	0.834921	0.834254	0.836938	0.837198	0.840257	0.836866	0.840117	0.834491	0.83922	0.83695
GCA_027489625.1	0.839307	0.84419	0.83902	0.838504	0.837321	0.836111	0.837805	0.839126	0.840552	0.832511	0.838419	0.838985	0.838562	0.837334	0.842391	0.833332	0.835558	0.844182	0.833907	0.839817	0.831249	0.842118	0.837388	0.837929	0.832929	0.835677	0.833527	0.840647	0.842843	0.838007	0.839484	0.841333	0.835142	0.843344	0.834696	0.843737	0.83238	0.838086	0.834249	0.835201	0.83315	0.835793	0.839729	0.84385	0.834376	0.839805	0.831842	0.838244	0.838289
GCA_014193475.1	0.838687	0.843214	0.845108	0.839733	0.838678	0.837128	0.839029	0.845031	0.972382	0.838845	0.839075	0.838659	0.839734	0.837301	0.841784	0.838147	0.837598	0.845986	0.838269	0.973809	0.833876	0.84274	0.837999	0.834949	0.834931	0.841293	0.839186	0.840324	0.840832	0.837336	0.839817	0.972794	0.836595	0.842157	0.83563	0.846473	0.834655	0.837605	0.834076	0.838292	0.83841	0.839545	0.838697	0.843866	0.839898	0.839395	0.836334	0.843841	0.842225
GCA_027532715.1	0.838155	0.841954	0.83839	0.838928	0.837252	0.834919	0.837902	0.838553	0.840024	0.833021	0.837257	0.839544	0.838742	0.839797	0.843429	0.83672	0.836898	0.842446	0.837409	0.839956	0.835821	0.841302	0.837109	0.838997	0.835105	0.833924	0.83245	0.840775	0.84219	0.836179	0.839135	0.839129	0.836377	0.843949	0.835385	0.840588	0.834144	0.838913	0.848538	0.834921	0.834264	0.836946	0.837278	0.840257	0.836874	0.840243	0.834491	0.839297	0.83695
GCA_014193435.1	0.83878	0.843244	0.844812	0.839639	0.838577	0.837029	0.839009	0.844719	0.972399	0.83885	0.839033	0.838756	0.839639	0.837301	0.841854	0.838159	0.837466	0.845954	0.838209	0.973835	0.834181	0.842735	0.837963	0.834973	0.834905	0.841279	0.839196	0.840264	0.841049	0.837349	0.839717	0.972813	0.836595	0.842228	0.835604	0.846425	0.834572	0.837488	0.83407	0.838421	0.838266	0.83937	0.838657	0.843866	0.839706	0.839341	0.836427	0.843882	0.842198
GCA_003249355.1	0.836724	0.839096	0.831209	0.83532	0.836393	0.832666	0.836156	0.831702	0.839571	0.82953	0.838317	0.836916	0.83531	0.835217	0.834509	0.831515	0.834193	0.838622	0.833846	0.838477	0.831253	0.837333	0.836552	0.837175	0.833387	0.833566	0.831798	0.835706	0.836299	0.834148	0.839839	0.840763	0.836278	0.834808	0.834474	0.842428	0.834095	0.839635	0.841833	0.831773	0.832483	0.834284	0.835061	0.841265	0.83395	0.837568	0.833846	0.837867	0.837218
GCA_027531865.1	0.838185	0.841951	0.838386	0.838925	0.837249	0.834932	0.837899	0.838549	0.840022	0.833017	0.837254	0.839544	0.838744	0.839794	0.843426	0.836786	0.836894	0.842447	0.837405	0.839954	0.835816	0.8413	0.837106	0.838994	0.835101	0.83392	0.832447	0.840774	0.842188	0.836177	0.839135	0.839126	0.836388	0.843947	0.835382	0.840589	0.83414	0.838906	0.848537	0.834917	0.834245	0.836932	0.837276	0.840257	0.836859	0.840243	0.834486	0.839292	0.83695
GCA_014193775.1	0.838598	0.843162	0.844981	0.839728	0.838581	0.837037	0.839011	0.844953	0.972334	0.838888	0.838954	0.838769	0.839728	0.837318	0.841905	0.838354	0.837359	0.845768	0.838029	0.973824	0.834179	0.842701	0.838102	0.834922	0.834977	0.841339	0.839215	0.840203	0.841042	0.837226	0.839738	0.972785	0.836557	0.84222	0.835481	0.846351	0.834345	0.837292	0.834076	0.838453	0.838379	0.839531	0.838546	0.843866	0.839916	0.839481	0.836367	0.843858	0.842243
GCA_014194985.1	0.838741	0.843206	0.845074	0.839639	0.838604	0.836928	0.839011	0.844889	0.972291	0.83885	0.839002	0.838737	0.839639	0.837301	0.841657	0.837995	0.837317	0.845954	0.838203	0.973802	0.834181	0.842713	0.838102	0.835032	0.834905	0.841344	0.839199	0.840121	0.840917	0.837317	0.839797	0.972809	0.836595	0.842003	0.835599	0.846461	0.834539	0.837552	0.83407	0.838492	0.838324	0.839413	0.838591	0.843866	0.839752	0.839596	0.836427	0.843841	0.842217
GCA_013149315.1	0.838535	0.843061	0.844851	0.839717	0.838681	0.83688	0.838935	0.844696	0.972417	0.838879	0.839023	0.838711	0.83968	0.837352	0.841949	0.838091	0.837181	0.84581	0.838208	0.97381	0.834306	0.842763	0.837926	0.834963	0.834913	0.841455	0.839241	0.840218	0.840992	0.837224	0.83986	0.972794	0.836614	0.842324	0.835666	0.846389	0.834407	0.837441	0.834049	0.838398	0.83841	0.839488	0.838664	0.843866	0.839857	0.839498	0.836512	0.843788	0.842236
GCA_014194705.1	0.838552	0.843102	0.844941	0.83958	0.838559	0.836903	0.838972	0.84492	0.97231	0.838886	0.839017	0.838672	0.83958	0.837301	0.841778	0.838054	0.837193	0.845914	0.838189	0.973802	0.834222	0.842768	0.838065	0.834989	0.834862	0.841251	0.839197	0.840153	0.840983	0.837322	0.839665	0.972801	0.836579	0.842094	0.835708	0.846433	0.834697	0.837439	0.83404	0.838472	0.838336	0.839494	0.838526	0.843866	0.839844	0.839597	0.836374	0.843806	0.842228
GCA_014195215.1	0.83866	0.843172	0.845045	0.839801	0.838737	0.837029	0.839094	0.844859	0.972312	0.838849	0.839074	0.838719	0.839688	0.837301	0.841632	0.838128	0.837205	0.845986	0.838161	0.973822	0.833999	0.84274	0.83791	0.835041	0.834902	0.841239	0.839199	0.840213	0.840924	0.837301	0.839838	0.972809	0.836595	0.842003	0.835527	0.846475	0.834573	0.837577	0.834076	0.838221	0.838303	0.8394	0.838697	0.843866	0.839745	0.83933	0.836291	0.843841	0.842194
GCA_035563755.1	0.839028	0.841548	0.839614	0.837685	0.837892	0.837156	0.837644	0.839556	0.83896	0.830524	0.837908	0.839936	0.837708	0.837307	0.839932	0.834735	0.834768	0.839215	0.835993	0.838429	0.833446	0.840876	0.837671	0.836805	0.834283	0.838987	0.831378	0.838688	0.839939	0.834374	0.83759	0.838752	0.845091	0.839777	0.845953	0.840148	0.846957	0.839741	0.834122	0.83332	0.833668	0.835057	0.836202	0.842492	0.835958	0.837072	0.832879	0.836267	0.832975
GCA_014195075.1	0.838498	0.843102	0.845163	0.839551	0.838513	0.836808	0.839036	0.845013	0.972424	0.838832	0.839079	0.838674	0.839514	0.837272	0.841862	0.837946	0.837193	0.845798	0.8381	0.97384	0.834078	0.842729	0.838129	0.834913	0.834941	0.8413	0.839231	0.840128	0.840996	0.837211	0.839672	0.972818	0.836533	0.842228	0.83548	0.846419	0.834279	0.837526	0.834047	0.838199	0.838423	0.839471	0.838551	0.843866	0.839856	0.839425	0.836395	0.843814	0.842078
GCA_014193835.1	0.838507	0.843115	0.845044	0.839573	0.838591	0.836882	0.838929	0.844892	0.972286	0.838837	0.839076	0.838734	0.839574	0.837272	0.841809	0.838278	0.837223	0.84594	0.838324	0.973827	0.834149	0.842723	0.838061	0.834937	0.834888	0.84141	0.839218	0.840141	0.840894	0.837315	0.839865	0.972793	0.836551	0.842142	0.835663	0.84652	0.834608	0.837381	0.834047	0.838397	0.838462	0.839577	0.838634	0.843866	0.839953	0.839502	0.836529	0.843814	0.842088
GCA_014194895.1	0.83847	0.843182	0.845179	0.839711	0.83865	0.836931	0.839008	0.845042	0.972439	0.838867	0.839025	0.838701	0.839673	0.83725	0.841629	0.838328	0.836721	0.845745	0.838028	0.97383	0.833956	0.84272	0.837877	0.834893	0.834892	0.84137	0.839195	0.840357	0.841098	0.837233	0.83978	0.972809	0.836524	0.841997	0.835526	0.846352	0.834408	0.837426	0.834076	0.838249	0.838349	0.839504	0.838628	0.843866	0.839878	0.839413	0.836325	0.843899	0.84226
GCA_027530785.1	0.838222	0.841954	0.83817	0.838852	0.837095	0.834747	0.837776	0.838334	0.840001	0.832995	0.837064	0.839346	0.838692	0.839755	0.843041	0.836643	0.836906	0.842404	0.837409	0.83992	0.835821	0.841121	0.83702	0.838913	0.834985	0.833924	0.832388	0.840795	0.842038	0.836139	0.839142	0.83894	0.836381	0.843611	0.835096	0.840644	0.83385	0.838779	0.848515	0.834921	0.834277	0.836989	0.837239	0.840257	0.836892	0.840261	0.834486	0.839292	0.83695
GCA_027531025.1	0.838222	0.841954	0.83817	0.838855	0.837098	0.83475	0.837902	0.838334	0.83999	0.832995	0.837238	0.839346	0.838695	0.839755	0.843211	0.836643	0.836909	0.842429	0.837409	0.839923	0.835821	0.841121	0.83702	0.838916	0.835105	0.833924	0.832388	0.840755	0.842038	0.836148	0.839142	0.838943	0.836381	0.843734	0.835385	0.840636	0.834144	0.838893	0.848516	0.834921	0.834277	0.836965	0.837278	0.840257	0.836866	0.840338	0.834491	0.839292	0.83695
GCA_014193535.1	0.838443	0.843126	0.844931	0.839666	0.838675	0.836888	0.838975	0.844825	0.972428	0.838891	0.839123	0.838694	0.839555	0.837301	0.841711	0.83811	0.837025	0.845788	0.838353	0.973872	0.834238	0.842782	0.838066	0.834941	0.834882	0.841411	0.8392	0.840138	0.840978	0.837239	0.839774	0.972811	0.836587	0.842058	0.835717	0.846406	0.834451	0.837457	0.834053	0.838396	0.838363	0.839444	0.83862	0.843866	0.839782	0.839366	0.836467	0.843806	0.842169
GCA_913777055.1	0.83984	0.834675	0.828385	0.837933	0.837575	0.840529	0.83972	0.82845	0.834901	0.831654	0.83991	0.841507	0.837865	0.837297	0.831275	0.833317	0.839511	0.837417	0.839977	0.836633	0.827498	0.836002	0.843873	0.83877	0.835944	0.830492	0.826517	0.835028	0.830614	0.832831	0.838812	0.834318	0.835717	0.832133	0.834301	0.834654	0.831579	0.838608	0.828739	0.830687	0.832027	0.832576	0.835896	0.835503	0.831824	0.839262	0.830433	0.8333	0.830104
GCA_027530385.1	0.838242	0.841911	0.838166	0.838769	0.837197	0.834743	0.837911	0.83833	0.839881	0.832939	0.837219	0.839388	0.838588	0.839736	0.84327	0.836471	0.836987	0.842416	0.837409	0.839852	0.835821	0.841121	0.837185	0.83908	0.835109	0.83392	0.832388	0.840753	0.841945	0.836057	0.839142	0.838838	0.836394	0.843792	0.835328	0.84062	0.834144	0.838922	0.848516	0.834648	0.834273	0.836961	0.837316	0.840257	0.836862	0.840338	0.834491	0.839292	0.836971
GCA_027532205.1	0.838336	0.841911	0.83817	0.838858	0.837098	0.834684	0.837902	0.838334	0.839999	0.832995	0.837192	0.839346	0.838676	0.839787	0.8432	0.836643	0.836909	0.842417	0.837388	0.839962	0.835816	0.841121	0.83702	0.838971	0.835105	0.833657	0.832388	0.840753	0.842027	0.836148	0.839142	0.838943	0.836459	0.843731	0.835601	0.840672	0.834397	0.838909	0.848516	0.834979	0.834273	0.837202	0.837316	0.840279	0.837119	0.840276	0.834491	0.839292	0.836971
GCA_027531065.1	0.838286	0.841954	0.838224	0.838855	0.837053	0.834736	0.837916	0.838388	0.840026	0.833069	0.837238	0.839322	0.838572	0.839797	0.843099	0.836697	0.837044	0.842415	0.837579	0.839946	0.835988	0.841121	0.837087	0.838954	0.835093	0.833944	0.832459	0.840753	0.841979	0.836123	0.839133	0.838998	0.836422	0.84362	0.83543	0.840695	0.834192	0.838689	0.848526	0.834874	0.834273	0.836997	0.837239	0.840257	0.836862	0.840338	0.834605	0.839252	0.836956
GCA_014193715.1	0.838454	0.843064	0.845139	0.839547	0.838472	0.836827	0.838904	0.845222	0.972313	0.838884	0.839018	0.838619	0.839548	0.837301	0.841839	0.838193	0.837343	0.845864	0.838069	0.973841	0.834049	0.842758	0.837899	0.834901	0.834893	0.84135	0.839211	0.840269	0.841117	0.837286	0.839676	0.972801	0.836587	0.84221	0.835596	0.846403	0.834563	0.837532	0.834072	0.838207	0.838298	0.839455	0.838713	0.843866	0.839801	0.839361	0.836468	0.843806	0.842191
GCA_002278815.1	0.837336	0.841006	0.836492	0.835713	0.835199	0.837897	0.837381	0.836611	0.838786	0.832859	0.838464	0.837808	0.835675	0.835517	0.840104	0.833747	0.836441	0.840318	0.835311	0.838972	0.835798	0.859911	0.83699	0.836498	0.835492	0.835305	0.843188	0.860747	0.839873	0.837108	0.838162	0.839353	0.835398	0.84029	0.83369	0.83933	0.832258	0.836369	0.835658	0.837289	0.83703	0.840589	1	0.843993	0.838524	0.843824	0.834195	0.841381	0.840293
GCA_014193455.1	0.838603	0.843095	0.845159	0.839535	0.838591	0.836822	0.838975	0.845166	0.972402	0.838904	0.839003	0.838716	0.839536	0.837272	0.841846	0.83827	0.837471	0.845755	0.838274	0.973819	0.834049	0.842743	0.837807	0.834874	0.834847	0.841391	0.839201	0.840268	0.841121	0.8372	0.839834	0.972815	0.836533	0.842236	0.835518	0.846324	0.83433	0.837433	0.834053	0.838209	0.838312	0.839392	0.838759	0.843866	0.83973	0.839267	0.836488	0.843854	0.842096
GCA_913778265.1	0.838749	0.83487	0.827477	0.835447	0.835128	0.839564	0.839034	0.826734	0.832476	0.828067	0.839272	0.838187	0.835277	0.836214	0.828626	0.833072	0.836098	0.834987	0.836296	0.831182	0.825389	0.832964	0.838293	0.839025	0.833322	0.826716	0.82774	0.832922	0.82926	0.831235	0.838932	0.830512	0.831745	0.829011	0.831859	0.832819	0.829694	0.836837	0.828763	0.827967	0.830622	0.831329	0.831237	0.830772	0.831642	0.839481	0.825457	0.828548	0.833256
GCA_035571815.1	0.83708	0.841904	0.836062	0.836828	0.837181	0.836453	0.83673	0.835975	0.839745	0.832782	0.838244	0.837686	0.836712	0.836262	0.840092	0.834166	0.835154	0.84215	0.83413	0.839199	0.831742	0.843195	0.837395	0.835744	0.831172	0.83317	0.833247	0.840729	0.840403	0.834465	0.838156	0.841694	0.836041	0.840679	0.834892	0.839799	0.834285	0.838612	0.83299	0.834922	0.833196	0.834828	0.836637	0.837045	0.834992	0.839334	0.829934	0.837163	0.834677
GCA_012932495.1	0.837564	0.842663	0.843473	0.841141	0.83819	0.837698	0.837018	0.843368	0.875947	0.838294	0.837889	0.836988	0.841143	0.837224	0.842658	0.834951	0.835486	0.845123	0.834715	0.873814	0.835071	0.840831	0.836818	0.837305	0.834192	0.840205	0.837679	0.838877	0.841792	0.836856	0.838044	0.873166	0.83817	0.842879	0.836546	0.848338	0.835125	0.837743	0.835331	0.838889	0.837551	0.839007	0.838297	0.840222	0.839475	0.84027	0.835156	0.842277	0.839931
GCA_031846015.1	0.836623	0.844144	0.83697	0.835784	0.834422	0.83582	0.836447	0.836802	0.839727	0.832918	0.83759	0.836896	0.835911	0.834685	0.844729	0.834609	0.835052	0.841607	0.834536	0.837939	0.842651	0.841203	0.837831	0.833308	0.834153	0.834724	0.833815	0.838742	0.844491	0.840563	0.835034	0.83867	0.834669	0.844784	0.835143	0.841985	0.833145	0.837265	0.8322	0.843727	0.84311	0.844771	0.837994	0.844722	0.844965	0.843621	0.84393	0.847606	0.847078
GCA_012932685.1	0.837494	0.842549	0.843474	0.841144	0.838318	0.837666	0.836981	0.843369	0.875903	0.838294	0.837889	0.837003	0.841145	0.837375	0.842527	0.834659	0.835418	0.845197	0.834534	0.873805	0.834896	0.840883	0.836882	0.837326	0.834082	0.840052	0.837652	0.839039	0.841653	0.836834	0.838216	0.873081	0.838183	0.842761	0.836598	0.848335	0.835072	0.837931	0.835354	0.83909	0.83784	0.839263	0.838299	0.840215	0.839671	0.840647	0.83524	0.842321	0.839951
GCA_938001925.1	0.835655	0.844436	0.832008	0.836713	0.835749	0.834456	0.834744	0.83192	0.837173	0.83222	0.836101	0.836882	0.836612	0.83553	0.836872	0.833592	0.831258	0.838865	0.832479	0.836526	0.830404	0.837687	0.837368	0.834475	0.831973	0.833005	0.830907	0.837306	0.836935	0.833432	0.837362	0.83668	0.83344	0.83699	0.834215	0.839162	0.832712	0.836363	0.841697	0.831632	0.831239	0.83295	0.834418	0.838838	0.8322	0.83837	0.831517	0.835954	0.831169
GCA_020404405.1	0.856285	0.845482	0.841665	0.836968	0.833844	0.834253	0.835302	0.84148	0.842646	0.837134	0.862672	0.85964	0.837201	0.835034	0.869821	0.844606	0.832317	0.841664	0.83371	0.840656	0.834224	0.841464	0.843072	0.83449	0.83422	0.83801	0.83727	0.838225	0.864787	0.836739	0.846053	0.852207	0.83452	0.870141	0.846333	0.851465	0.832156	0.856309	0.831846	0.842282	0.836164	0.837265	0.83847	0.846632	0.83711	0.84149	0.837903	0.843613	0.839242
GCA_001519075.1_type	0.839968	0.843772	0.835474	0.836815	0.83574	0.838878	0.838083	0.835343	0.840397	0.833493	0.838198	0.838757	0.836672	0.840225	0.841259	0.833468	0.837743	0.840914	0.837031	0.839279	0.835624	0.862797	0.836993	0.837521	0.835622	0.834021	0.834788	1	0.842264	0.836377	0.8409	0.838944	0.838192	0.841489	0.834492	0.840118	0.834341	0.838586	0.835941	0.837904	0.835536	0.844869	0.860822	0.842279	0.837122	0.842085	0.832996	0.840602	0.837304
GCA_001590965.1_type	0.837991	0.837472	0.83494	0.836075	0.837812	0.834407	0.835945	0.834975	0.837781	0.833861	0.838085	0.883802	0.836008	0.832898	0.836987	0.831016	0.834722	0.839895	0.836356	0.837567	0.834977	0.837958	0.837473	0.835743	0.834122	0.834083	0.833572	0.836258	0.837196	1	0.83642	0.837069	0.83374	0.837242	0.832861	0.838698	0.830001	0.836259	0.833849	0.835215	0.832949	0.834258	0.837097	0.845576	0.834092	0.841777	0.834053	0.837361	0.83521
GCA_031454595.1	0.839789	0.841707	0.845538	0.839035	0.837651	0.837757	0.838827	0.84454	0.971873	0.838754	0.839413	0.83921	0.839036	0.837193	0.842004	0.838276	0.836124	0.846047	0.837203	0.973026	0.834543	0.842004	0.838292	0.835666	0.832863	0.842169	0.839331	0.839191	0.841871	0.83735	0.840194	0.973557	0.834248	0.842228	0.836331	0.844521	0.835946	0.839372	0.833928	0.837039	0.837686	0.838925	0.838729	0.84157	0.839241	0.840053	0.836086	0.841701	0.839991
GCA_920987055.1	0.857844	0.846186	0.841409	0.840098	0.84759	0.833152	0.836371	0.841213	0.840856	0.832201	0.855886	0.857822	0.840332	0.833605	0.849069	0.851527	0.833511	0.841609	0.843074	0.837351	0.84926	0.838475	0.843435	0.838806	0.833168	0.834057	0.830453	0.837213	0.858409	0.838419	0.838779	0.850956	0.834381	0.850031	0.83822	0.843183	0.833728	0.853492	0.833783	0.850894	0.845916	0.846719	0.838182	0.843155	0.846253	0.845883	0.848179	0.854051	0.850845
GCA_028697875.1	0.838504	0.837985	0.834469	0.840681	0.841652	0.835442	0.837343	0.834573	0.836633	0.830428	0.839427	0.836398	0.840664	0.843956	0.835574	0.836044	0.835937	0.84029	0.83735	0.836461	0.827898	0.836043	0.838067	0.841099	0.834423	0.833049	0.831965	0.834554	0.83594	0.83376	0.844056	0.836188	0.832144	0.835703	0.832239	0.83976	0.830134	0.837625	0.834375	0.829268	0.827752	0.831488	0.832885	0.837241	0.832159	0.838983	0.82827	0.833347	0.829912
GCA_027325615.1	0.83605	0.836987	0.83555	0.836042	0.835962	0.833071	0.837259	0.835501	0.834186	0.826952	0.836239	0.835196	0.835964	0.83546	0.83605	0.833031	0.831886	0.835527	0.832828	0.83502	0.824052	0.834617	0.835085	0.83675	0.829126	0.828705	0.826868	0.833914	0.836244	0.835158	0.835524	0.833195	0.830357	0.836112	0.830093	0.838742	0.829121	0.835565	0.830894	0.830698	0.830069	0.829943	0.833205	0.83417	0.829559	0.836922	0.82271	0.83267	0.833025
GCA_024236175.1	0.833983	0.835434	0.833294	0.837351	0.8359	0.83423	0.833462	0.833359	0.832982	0.829744	0.834689	0.835751	0.837534	0.837816	0.835138	0.833531	0.833515	0.836126	0.833216	0.834212	0.827115	0.836998	0.835318	0.837038	0.831305	0.832562	0.829049	0.832512	0.834831	0.835105	0.83663	0.833881	0.829726	0.83565	0.829941	0.833942	0.827974	0.835291	0.831279	0.825759	0.823361	0.825963	0.832712	0.830741	0.826418	0.836443	0.823701	0.82629	0.825437
GCA_937864195.1	0.836446	0.839425	0.838776	0.838744	0.838028	0.835396	0.835588	0.838704	0.837915	0.831224	0.836509	0.836723	0.838748	0.837043	0.838715	0.833662	0.834228	0.840213	0.834466	0.838383	0.83008	0.840213	0.836501	0.837224	0.831879	0.833627	0.832964	0.8378	0.838924	0.837189	0.838477	0.837851	0.834467	0.839212	0.834808	0.840467	0.833513	0.837128	0.841181	0.832876	0.833818	0.834061	0.837768	0.843372	0.833722	0.841103	0.834061	0.834748	0.835397
GCA_001598555.1_type	0.83486	0.837739	0.833378	0.832905	0.834723	0.835778	0.836009	0.833378	0.836976	0.830819	0.836126	0.835826	0.832914	0.836229	0.836718	0.832977	0.834286	0.836016	0.836503	0.836753	0.832913	0.836353	0.836991	0.834832	0.834115	0.831791	0.830856	0.838219	0.835569	0.833787	0.836872	0.83567	1	0.83677	0.836948	0.833138	0.836721	0.835423	0.83375	0.831246	0.830639	0.834349	0.835411	0.836391	0.833864	0.833303	0.831242	0.834724	0.834416
GCA_937996535.1	0.836466	0.837261	0.835573	0.836887	0.836155	0.832523	0.835886	0.835515	0.837464	0.83023	0.838496	0.836239	0.836829	0.836615	0.838602	0.834322	0.834079	0.837955	0.833935	0.837517	0.831915	0.836511	0.837747	0.835802	0.833913	0.833535	0.833093	0.835114	0.837434	0.833774	0.838245	0.836713	0.834521	0.838987	0.833772	0.836904	0.833612	0.838016	0.838846	0.835863	0.835431	0.836262	0.836499	0.841049	0.835838	0.838022	0.833684	0.836514	0.838122
GCA_027489515.1	0.838382	0.841326	0.835271	0.836999	0.834454	0.835264	0.834909	0.835183	0.847945	0.829961	0.837576	0.83977	0.837039	0.83462	0.840261	0.832176	0.833785	0.840749	0.850518	0.837897	0.832093	0.863086	0.853288	0.832858	0.83197	0.835244	0.831401	0.86534	0.840826	0.836695	0.8376	0.84384	0.83464	0.847858	0.845479	0.841269	0.845573	0.835414	0.833641	0.835896	0.835901	0.837506	0.858841	0.841629	0.834823	0.839271	0.833752	0.839159	0.840144
GCA_003171715.1_type	0.836264	0.849237	0.837058	0.836711	0.834244	0.83372	0.835244	0.837148	0.839615	0.833232	0.834103	0.844267	0.836803	0.833541	0.847838	0.831898	0.833254	0.847474	0.834103	0.839843	0.835739	0.840862	0.835938	0.833462	0.832093	0.834316	0.832825	0.839068	0.847265	0.833905	0.836688	0.838941	0.834517	0.848285	0.834338	0.843415	0.832231	0.835612	0.833919	0.84001	0.843265	0.843653	0.837357	0.841672	0.844148	0.83882	0.835107	0.843884	0.844128
GCA_009909235.1_type	0.835601	0.837989	0.848267	0.836905	0.835663	0.836181	0.834755	0.847484	0.838628	0.831442	0.836807	0.835427	0.83689	0.835952	0.837954	0.834851	0.832837	0.837761	0.834494	0.837753	0.832223	0.837048	0.835644	0.833384	0.830423	0.843504	0.832413	0.836638	0.837698	0.831565	0.837133	0.836035	0.839625	0.838291	0.844421	0.837535	0.845757	0.837299	0.834727	0.832155	0.83242	0.83432	0.832439	0.836705	0.833966	0.835466	0.830944	0.836683	0.83369
GCA_026672515.1	0.838018	0.841585	0.83849	0.8371	0.834167	0.83708	0.837257	0.838212	0.841245	0.834203	0.840389	0.838941	0.837082	0.835444	0.841686	0.838038	0.834601	0.843519	0.836536	0.840856	0.838097	0.840773	0.836246	0.834757	0.834135	0.835267	0.833381	0.837846	0.841775	0.834083	0.837677	0.839597	0.836749	0.841705	0.834673	0.84276	0.835094	0.839091	0.835084	0.841685	0.84166	0.843143	0.835623	0.84117	0.843229	0.840762	0.838979	0.845858	0.84603
GCA_002279815.1	0.833021	0.842301	0.834886	0.833183	0.8333	0.83469	0.832099	0.834834	0.839781	0.83087	0.834217	0.833929	0.833174	0.832417	0.845214	0.831763	0.835218	0.842084	0.833619	0.840403	0.844481	0.838627	0.835937	0.832231	0.833282	0.832287	0.833481	0.837281	0.845124	0.834262	0.835836	0.838946	0.833891	0.845252	0.833738	0.840388	0.833571	0.834884	0.833295	0.857367	0.997778	0.999253	0.838404	0.84188	1	0.843936	0.844104	0.864019	0.92109
GCA_031285165.1	0.833814	0.837582	0.833834	0.836256	0.836425	0.835316	0.83579	0.833831	0.83462	0.826899	0.836301	0.833333	0.836308	0.834838	0.836511	0.834409	0.832517	0.84044	0.832366	0.835139	0.826975	0.836945	0.835273	0.836641	0.830789	0.835692	0.831406	0.835446	0.836901	0.83523	0.83681	0.834998	0.830605	0.836898	0.831048	0.840377	0.828473	0.833658	0.832651	0.83103	0.830034	0.831881	0.836066	0.83763	0.831397	0.835076	0.826257	0.833668	0.831114
GCA_002280995.1	0.840547	0.847079	0.837794	0.841314	0.850547	0.834927	0.83695	0.837823	0.842231	0.833681	0.836791	0.840392	0.841117	0.835715	0.846895	0.83807	0.836958	0.843463	0.836785	0.842004	0.8476	0.840694	0.839804	0.836661	0.834873	0.836024	0.833294	0.840874	0.848555	0.837361	0.839837	0.842606	0.834808	0.847038	0.83753	0.841649	0.834336	0.837234	0.834876	0.997378	0.862717	0.863504	0.841244	0.842714	0.863895	0.854227	0.850277	1	0.973076
GCA_001519055.1	0.83652	0.838643	0.845393	0.83888	0.836088	0.83621	0.838619	0.84522	0.842073	0.843671	0.837516	0.835678	0.838961	0.836846	0.836756	0.835467	0.834499	0.83927	0.834663	0.841427	0.831828	0.838249	0.838125	0.835195	0.833974	1	0.846369	0.834103	0.836787	0.834423	0.836752	0.84099	0.831768	0.836991	0.839843	0.83833	0.844871	0.8345	0.833764	0.832534	0.831068	0.832618	0.835193	0.838756	0.832116	0.839818	0.831887	0.835765	0.833976
GCA_027340905.1	0.835299	0.848722	0.836116	0.835761	0.833677	0.833453	0.834871	0.836236	0.83881	0.832081	0.833244	0.843822	0.835555	0.833068	0.847109	0.8316	0.833057	0.846901	0.833755	0.839015	0.835092	0.840407	0.835111	0.832973	0.831889	0.833595	0.83249	0.838961	0.846531	0.833967	0.836307	0.838335	0.834022	0.847565	0.833975	0.842584	0.831651	0.835152	0.833578	0.83987	0.843144	0.843158	0.836808	0.841284	0.843764	0.838378	0.834502	0.843268	0.843501
GCA_019748365.1	0.839503	0.84476	0.837824	0.839519	0.836048	0.834523	0.840295	0.83783	0.844305	0.83181	0.83788	0.838564	0.839404	0.836187	0.84599	0.836288	0.834193	0.841935	0.837893	0.838791	0.833665	0.869462	0.838169	0.837613	0.834363	0.837221	0.832113	0.868169	0.85725	0.838653	0.838258	0.83942	0.834259	0.857805	0.852483	0.841694	0.852836	0.836905	0.833257	0.838779	0.862641	0.859357	0.862434	0.846139	0.839265	0.843199	0.836001	0.84035	0.854724
GCA_002454125.1	0.834139	0.838614	0.835539	0.835785	0.833915	0.831945	0.835765	0.835539	0.835741	0.831352	0.834052	0.834256	0.835691	0.832541	0.835885	0.830685	0.83251	0.837249	0.830872	0.834945	0.830451	0.838603	0.835884	0.834481	0.829084	0.832334	0.829012	0.836886	0.839418	0.83302	0.836803	0.835014	0.834683	0.839354	0.833971	0.837679	0.832714	0.836664	0.837554	0.831436	0.83291	0.83532	0.835297	0.840094	0.835002	0.834827	0.832208	0.833496	0.833363
GCA_021299075.1	0.83658	0.8408	0.836865	0.836814	0.836941	0.834293	0.837818	0.836859	0.840387	0.832884	0.837025	0.834922	0.836554	0.837077	0.839994	0.835446	0.834371	0.839399	0.833864	0.838378	0.831709	0.841938	0.836145	0.837998	0.830966	0.835264	0.832241	0.839812	0.840226	0.838008	0.838034	0.838547	0.836169	0.840654	0.834999	0.840012	0.835967	0.83776	0.849551	0.832785	0.837479	0.839964	0.838637	0.842285	0.840073	0.838662	0.836633	0.837169	0.837063
GCA_013824445.1	0.836831	0.843822	0.836394	0.834749	0.833234	0.835686	0.833617	0.836137	0.84068	0.835943	0.837385	0.836396	0.834668	0.833064	0.843721	0.830907	0.834442	0.842475	0.835137	0.840084	0.847351	0.839851	0.836179	0.833757	0.834796	0.838042	0.835553	0.838586	0.844216	0.838924	0.835147	0.84069	0.836164	0.843741	0.836788	0.843423	0.834337	0.839407	0.833726	0.848073	0.846377	0.847482	0.839176	0.844771	0.847488	0.847466	0.845845	0.851797	0.851562
GCA_017744275.1	0.834631	0.834896	0.834381	0.831981	0.833056	0.833083	0.833514	0.834381	0.835226	0.829741	0.836394	0.833847	0.831982	0.834684	0.833924	0.832009	0.831912	0.835437	0.831363	0.834469	0.830241	0.835137	0.835757	0.835708	0.82918	0.830163	0.831177	0.833905	0.834057	0.835516	0.833339	0.835118	0.828371	0.834119	0.832368	0.836729	0.830183	0.833773	0.830196	0.831211	0.827214	0.83005	0.833052	0.83924	0.829173	0.83556	0.830456	0.833869	0.83501
GCA_035350035.1	0.83663	0.839487	0.836921	0.837391	0.836961	0.835315	0.835774	0.836911	0.837279	0.830849	0.836571	0.837109	0.837408	0.83702	0.838729	0.832977	0.833998	0.83965	0.835132	0.837221	0.830316	0.839786	0.835519	0.837046	0.831723	0.833206	0.834128	0.837845	0.839009	0.837368	0.838577	0.837276	0.835302	0.839003	0.835328	0.8401	0.834115	0.836447	0.841618	0.833562	0.833198	0.833879	0.83784	0.844974	0.83389	0.841986	0.833589	0.835201	0.836531
GCA_017744735.1	0.834524	0.834528	0.832903	0.834066	0.833524	0.834759	0.83515	0.832903	0.833813	0.829825	0.83591	0.833324	0.834015	0.836938	0.833503	0.831632	0.833356	0.834199	0.832551	0.832772	0.828712	0.83549	0.834588	0.834517	0.831847	0.83027	0.831569	0.83441	0.833481	0.834229	0.83431	0.833668	0.829636	0.833621	0.829336	0.835971	0.828216	0.834578	0.833171	0.832242	0.827716	0.830006	0.832435	0.838618	0.828834	0.839578	0.829718	0.835102	0.835172
GCA_008015545.1	0.831232	0.848075	0.837001	0.836329	0.835717	0.830049	0.835223	0.836878	0.835146	0.833107	0.835233	0.831375	0.836329	0.832781	0.894993	0.834191	0.833656	0.841539	0.833017	0.83688	0.832471	0.842826	0.838988	0.831538	0.829516	0.828778	0.82885	0.839429	0.895208	0.834277	0.837042	0.836089	0.831749	0.895066	0.832202	0.839319	0.830342	0.835585	0.833349	0.837635	0.840303	0.84119	0.836246	0.836949	0.841097	0.837893	0.831909	0.839783	0.841137
GCA_039543125.1_type	0.836453	0.840832	0.837311	0.835664	0.834836	0.836268	0.835934	0.837317	0.838203	0.833488	0.837669	0.836425	0.835582	0.837985	0.839332	0.835204	0.834442	0.838448	0.8345	0.837893	0.832607	0.841157	0.836186	0.837524	0.833089	0.834642	0.834038	0.839733	0.840277	0.836912	0.837201	0.837466	0.834843	0.839848	0.833641	0.839845	0.8343	0.836759	0.839619	0.834434	0.832943	0.835643	0.836268	0.839516	0.836108	0.840681	0.834237	0.837464	0.835978
GCA_007954425.1_type	0.836414	0.84084	0.837333	0.835698	0.834836	0.83644	0.835932	0.837339	0.838138	0.833586	0.837691	0.8363	0.835616	0.838087	0.839295	0.835152	0.834474	0.839469	0.834514	0.837863	0.832553	0.841257	0.836161	0.837527	0.833036	0.834666	0.834157	0.839768	0.84027	0.836932	0.837202	0.837308	0.834832	0.839813	0.833612	0.839725	0.834269	0.83682	0.839548	0.83466	0.833105	0.835779	0.836346	0.839643	0.836256	0.840681	0.834257	0.837553	0.836412
GCA_024639725.1	0.833668	0.839204	0.834546	0.83507	0.834052	0.832811	0.834322	0.834501	0.836202	0.833182	0.835426	0.834065	0.834965	0.834379	0.837979	0.831307	0.834641	0.837998	0.833483	0.835566	0.827986	0.835438	0.834979	0.833246	0.830974	0.834099	0.834294	0.838148	0.836036	0.839922	0.836131	0.834798	0.832223	0.838174	0.830612	0.838139	0.829474	0.835018	0.833305	0.831439	0.827495	0.831702	0.836669	0.838814	0.831673	0.840171	0.83165	0.833619	0.835595
GCA_017163935.1_type	0.837697	0.837846	0.8327	0.83255	0.83226	0.833474	0.834445	0.832541	0.835982	0.832683	0.835503	0.837401	0.832438	0.835484	0.839213	0.832761	0.834548	0.835249	0.836442	0.836007	0.832962	0.835785	0.835955	0.832532	0.832421	0.831809	0.830579	0.837113	0.839008	0.83316	0.837769	0.835736	0.902018	0.839546	0.837332	0.835317	0.837686	0.834568	0.832255	0.830282	0.830958	0.834324	0.835242	0.836974	0.835053	0.834014	0.833386	0.834426	0.83245
GCA_027311705.1	0.835274	0.841563	0.833825	0.833361	0.832214	0.833434	0.834403	0.833851	0.838674	0.833539	0.83533	0.834568	0.833324	0.832788	0.839688	0.831604	0.831893	0.840404	0.830867	0.83911	0.836061	0.838324	0.835244	0.832423	0.831473	0.835732	0.833307	0.838409	0.840101	0.840052	0.832375	0.837307	0.832591	0.839812	0.833361	0.839973	0.830428	0.83432	0.833081	0.839778	0.854625	0.858675	0.840077	0.997548	0.878595	0.982922	0.835871	0.842113	0.848209
GCA_938005655.1	0.83661	0.838918	0.831305	0.83621	0.837692	0.834728	0.838568	0.831183	0.835357	0.832018	0.838368	0.837161	0.836128	0.835898	0.837719	0.83392	0.834552	0.837983	0.834257	0.833598	0.824575	0.838427	0.835717	0.837745	0.831801	0.830914	0.825697	0.836252	0.836933	0.833912	0.837091	0.834158	0.834646	0.837929	0.831355	0.839527	0.830373	0.835689	0.82971	0.832953	0.826646	0.828816	0.834356	0.832496	0.82907	0.838361	0.826725	0.831848	0.834115
GCA_031410235.1	0.83435	0.840564	0.83268	0.83421	0.83268	0.83305	0.834825	0.83279	0.834422	0.828103	0.835527	0.834515	0.834275	0.833657	0.837426	0.831916	0.830696	0.836783	0.83162	0.832979	0.826509	0.838895	0.835491	0.835722	0.829756	0.835966	0.831174	0.83649	0.837693	0.835504	0.835374	0.834012	0.830983	0.837708	0.833489	0.83696	0.830901	0.834142	0.835342	0.835085	0.832915	0.834649	0.837212	0.831263	0.833477	0.837168	0.832687	0.836118	0.835984
GCA_035426945.1	0.836046	0.836844	0.833203	0.836046	0.835355	0.835278	0.837209	0.833197	0.836071	0.833885	0.837566	0.835993	0.835891	0.836237	0.834888	0.831758	0.834503	0.83662	0.835187	0.835281	0.833892	0.839426	0.835404	0.835327	0.832839	0.832801	0.831991	0.83512	0.836578	0.835972	0.837093	0.834404	0.836667	0.835139	0.829041	0.835925	0.830077	0.835331	0.845044	0.833306	0.830019	0.833176	0.834338	0.83648	0.832542	0.83847	0.831396	0.834221	0.834896
GCA_035413165.1	0.836108	0.839546	0.836793	0.837349	0.836859	0.834149	0.835315	0.836782	0.836355	0.830322	0.836169	0.836676	0.837376	0.836045	0.838848	0.832811	0.833483	0.839334	0.834349	0.836592	0.829344	0.839581	0.835243	0.836464	0.831893	0.83213	0.83323	0.837848	0.839549	0.837342	0.838374	0.836752	0.834333	0.839125	0.834314	0.840239	0.833376	0.836945	0.841065	0.834024	0.832844	0.83313	0.837566	0.845639	0.832816	0.842656	0.83278	0.835427	0.836497
GCA_035430905.1	0.835593	0.839265	0.841099	0.836088	0.836416	0.833736	0.834907	0.840626	0.838392	0.830518	0.83557	0.835755	0.836087	0.835324	0.838359	0.832235	0.833176	0.83899	0.833859	0.837881	0.8287	0.839294	0.834806	0.83549	0.832016	0.833476	0.831253	0.837802	0.837907	0.836596	0.83943	0.838116	0.834654	0.838716	0.834515	0.839643	0.837568	0.836292	0.841174	0.832804	0.833117	0.832771	0.83698	0.848782	0.832449	0.840321	0.833756	0.833871	0.835631
GCA_001519065.1	0.833296	0.83555	0.839062	0.832227	0.831303	0.831192	0.833374	0.838976	0.839003	0.85194	0.835425	0.832706	0.832098	0.833707	0.835847	0.831848	0.82926	0.83813	0.831895	0.840008	0.830163	0.834628	0.834215	0.83109	0.831786	0.846428	1	0.834727	0.833449	0.833663	0.833718	0.839372	0.830711	0.836154	0.831968	0.837552	0.830547	0.833189	0.832157	0.829434	0.830782	0.833046	0.84301	0.838935	0.833413	0.833856	0.82932	0.833343	0.831199
GCA_035423205.1	0.835877	0.838803	0.840715	0.837084	0.836996	0.834183	0.835944	0.840544	0.837374	0.830315	0.836271	0.837197	0.83705	0.835237	0.839461	0.833273	0.833645	0.84023	0.834733	0.837477	0.830438	0.839497	0.835055	0.836455	0.832234	0.832278	0.831771	0.837896	0.839697	0.837016	0.839933	0.837671	0.833769	0.839764	0.833774	0.839578	0.836427	0.835462	0.841584	0.832947	0.832369	0.833283	0.836142	0.844534	0.833007	0.840297	0.832408	0.834602	0.835148
GCA_027486195.1	0.835713	0.841665	0.83333	0.83502	0.834524	0.833431	0.836351	0.83335	0.853918	0.830755	0.835898	0.837004	0.83502	0.834656	0.838696	0.831652	0.833757	0.841085	0.834314	0.8356	0.833159	0.862173	0.835293	0.832298	0.833461	0.834775	0.831697	0.865502	0.840304	0.835956	0.836336	0.837033	0.831784	0.854231	0.843748	0.839231	0.835741	0.835786	0.832035	0.835457	0.846081	0.846059	0.863602	0.840382	0.83641	0.841656	0.836328	0.837343	0.841774
GCA_001295795.1	0.835155	0.835733	0.832978	0.832911	0.853691	0.835614	0.835044	0.832913	0.834384	0.830116	0.836941	0.836032	0.832832	0.8313	0.837862	0.831322	0.833765	0.834995	0.836463	0.83527	1	0.835488	0.835965	0.832877	0.832805	0.831747	0.830151	0.835632	0.837871	0.834993	0.834095	0.834441	0.832913	0.83802	0.829809	0.83587	0.82982	0.834778	0.832334	0.845008	0.843936	0.844051	0.835821	0.838534	0.844269	0.840188	0.862047	0.847661	0.845126
GCA_031455585.1	0.834841	0.837514	0.837562	0.835468	0.834141	0.835341	0.837428	0.837461	0.836023	0.832902	0.835529	0.837252	0.835384	0.834563	0.839007	0.833656	0.832959	0.834608	0.833245	0.841184	0.831805	0.834946	0.836796	0.835863	0.830743	0.835834	0.830985	0.834827	0.838356	0.831061	0.833802	0.83602	0.837114	0.839518	0.998879	0.907912	0.999479	0.835406	0.833305	0.83294	0.831022	0.833789	0.832556	0.837062	0.833516	0.831738	0.830499	0.835422	0.835291
GCA_002280675.1	0.835016	0.835766	0.833401	0.849078	0.856529	0.833771	0.830836	0.833066	0.83953	0.831491	0.836064	0.840818	0.84905	0.830419	0.837739	0.830565	0.831972	0.837265	0.834371	0.835963	0.861832	0.835032	0.833201	0.829462	0.832637	0.832062	0.829283	0.83296	0.83892	0.834066	0.834692	0.835142	0.831173	0.837808	0.832122	0.837462	0.830425	0.83366	0.833851	0.849854	0.84268	0.843423	0.83422	0.836809	0.844037	0.850474	1	0.850227	0.849188
GCA_028736195.1	0.837014	0.835867	0.840992	0.831485	0.833827	0.833576	0.834311	0.840807	0.836908	0.828371	0.835076	0.835382	0.831405	0.83299	0.835676	0.831643	0.831741	0.83519	0.831774	0.837258	0.831605	0.833829	0.834238	0.831513	0.828829	0.831024	0.830433	0.834208	0.836122	0.829917	0.835552	0.835504	0.837727	0.83608	0.904218	0.861397	0.905144	0.833385	0.830441	0.8304	0.829865	0.832822	0.831979	0.835081	0.832735	0.833129	0.832041	0.836884	0.833975
GCA_002256775.1	0.840848	0.841944	0.833304	0.844614	0.849909	0.833373	0.834761	0.833358	0.839476	0.831479	0.841452	0.84205	0.844423	0.832696	0.844456	0.839801	0.833363	0.840882	0.838207	0.837487	0.844901	0.838656	0.839475	0.831809	0.835317	0.832873	0.82959	0.838023	0.844935	0.835265	0.83876	0.840959	0.831046	0.844676	0.834021	0.838993	0.831691	0.84299	0.831439	1	0.857785	0.857677	0.837118	0.84019	0.857243	0.854116	0.850017	0.997361	0.972073
GCA_000429005.1_type	0.833417	0.835455	0.837054	0.834889	0.831777	0.834554	0.838233	0.837056	0.83962	1	0.836431	0.832611	0.834938	0.832082	0.835381	0.832332	0.834742	0.837397	0.835767	0.838761	0.830044	0.833862	0.835203	0.834235	0.831621	0.843685	0.851802	0.833491	0.835305	0.833829	0.832791	0.838178	0.830588	0.83584	0.832347	0.835307	0.830669	0.834819	0.833179	0.831435	0.828913	0.830549	0.832994	0.836231	0.830868	0.834723	0.831441	0.833801	0.831372
GCA_030699305.1	0.833492	0.841629	0.833062	0.832702	0.831452	0.831499	0.83422	0.833095	0.83714	0.832031	0.83527	0.83513	0.832667	0.832546	0.838995	0.829666	0.832041	0.83746	0.832569	0.835805	0.830889	0.836093	0.833764	0.832335	0.832723	0.832527	0.832715	0.837092	0.837348	0.836147	0.833597	0.835946	0.832869	0.839231	0.83363	0.838554	0.832964	0.835527	0.838397	0.835241	0.83305	0.834114	0.835715	0.841254	0.834453	0.839094	0.835501	0.837394	0.837391
GCA_035416145.1	0.835839	0.838924	0.836375	0.836243	0.835991	0.833522	0.835217	0.836425	0.83627	0.829519	0.834825	0.836246	0.83627	0.835216	0.838828	0.831954	0.833	0.839271	0.833397	0.835953	0.828828	0.838599	0.83456	0.834861	0.831738	0.831593	0.832179	0.83688	0.839742	0.837107	0.837813	0.836972	0.833304	0.8391	0.833495	0.839123	0.832091	0.836028	0.8409	0.833086	0.833225	0.833208	0.836916	0.846836	0.832589	0.842138	0.831675	0.835203	0.834929
GCA_024236235.1	0.832931	0.832429	0.832396	0.833129	0.832433	0.83192	0.829077	0.832432	0.835808	0.829548	0.833643	0.832085	0.83312	0.834953	0.834096	0.829665	0.82942	0.835089	0.829948	0.836418	0.831336	0.832233	0.834762	0.834075	0.829896	0.831753	0.832556	0.832082	0.833588	0.832003	0.832495	0.83363	0.829059	0.834123	0.826365	0.831866	0.824875	0.834017	0.831915	0.828107	0.825902	0.828997	0.829734	0.828636	0.828754	0.833555	0.825808	0.827503	0.831581
GCA_012275515.1	0.837074	0.839933	0.838462	0.833939	0.833492	0.833595	0.837225	0.83837	0.836032	0.832202	0.835476	0.837485	0.833889	0.836632	0.839297	0.832847	0.833394	0.836283	0.834064	0.837827	0.83342	0.835662	0.833854	0.835275	0.831268	0.8338	0.830935	0.834745	0.837598	0.830321	0.83663	0.835251	0.837716	0.839608	0.976543	0.895229	0.976901	0.836395	0.832728	0.832522	0.830252	0.833491	0.832685	0.837078	0.832354	0.833088	0.830071	0.835545	0.834877
GCA_035653935.1	0.833688	0.835738	0.835567	0.832656	0.833478	0.835631	0.834324	0.835368	0.838967	0.829133	0.83497	0.834332	0.832744	0.834301	0.83544	0.832619	0.830983	0.837757	0.831522	0.838151	0.825176	0.83508	0.834985	0.835254	0.831578	0.83142	0.829973	0.834414	0.836224	0.833452	0.838814	0.838203	0.843926	0.835553	0.842407	0.839032	0.842697	0.835224	0.831105	0.829452	0.830505	0.831669	0.83272	0.838878	0.831376	0.834985	0.830564	0.831851	0.830624
GCA_035328685.1	0.83464	0.838192	0.836464	0.837059	0.835637	0.83205	0.833351	0.836456	0.836282	0.829781	0.833332	0.835548	0.837108	0.834776	0.837048	0.83104	0.832736	0.838031	0.832784	0.835647	0.827896	0.837369	0.834606	0.83536	0.830637	0.831381	0.831328	0.835671	0.837088	0.836277	0.837373	0.835383	0.832961	0.837357	0.832829	0.838444	0.831049	0.834772	0.840097	0.832706	0.833171	0.832181	0.835764	0.846714	0.831377	0.839962	0.831506	0.833056	0.833868
GCA_002198665.1	0.834004	0.83353	0.833503	0.834473	0.834635	0.832935	0.835098	0.83353	0.834119	0.833488	0.835799	0.833666	0.83467	0.836056	0.834675	0.833138	0.831621	0.838581	0.834585	0.834167	0.832324	0.835895	0.836283	0.834515	0.832821	0.833843	0.832207	0.835781	0.834399	0.833857	0.834851	0.833463	0.833862	0.834806	0.831041	0.836559	0.831609	0.835397	1	0.831269	0.83021	0.832704	0.835513	0.839092	0.833154	0.835743	0.834009	0.83469	0.832982
GCA_020852455.1	0.833511	0.838343	0.832748	0.835007	0.833592	0.83253	0.834847	0.832657	0.835462	0.831497	0.835478	0.833765	0.835121	0.834438	0.836546	0.829167	0.831212	0.836711	0.832354	0.836009	0.830366	0.835398	0.833256	0.834259	0.830699	0.830327	0.830148	0.835318	0.837189	0.835065	0.8357	0.834572	0.834466	0.83678	0.832626	0.837441	0.833489	0.83347	0.841312	0.83263	0.830979	0.833092	0.834199	0.838352	0.832954	0.834856	0.83301	0.83703	0.836648
GCA_031410895.1	0.832827	0.835962	0.831533	0.83346	0.832238	0.831311	0.833524	0.831533	0.833604	0.831178	0.831454	0.833135	0.832978	0.831894	0.834355	0.833691	0.830804	0.835595	0.830861	0.832582	0.828912	0.834947	0.833351	0.83321	0.828922	0.832426	0.83038	0.833738	0.834072	0.832398	0.834281	0.832102	0.829212	0.834688	0.828865	0.835452	0.827362	0.834134	0.837209	0.831271	0.832775	0.832779	0.833142	0.832856	0.83322	0.837934	0.833267	0.832272	0.832808
GCA_023228625.1	0.832792	0.837056	0.833908	0.835684	0.835825	0.835926	0.833673	0.833842	0.835424	0.830573	0.83519	0.832937	0.835708	0.836524	0.834265	0.834931	0.830322	0.839043	0.830085	0.835817	0.829464	0.837847	0.835111	0.83555	0.833862	0.835353	0.832225	0.837413	0.834224	0.834342	0.838252	0.83383	0.831188	0.834816	0.831605	0.839538	0.829996	0.835934	0.833073	0.832607	0.829228	0.831501	0.83442	0.833865	0.831698	0.833039	0.828054	0.833777	0.833369
GCA_004005905.1_type	0.835092	0.833899	0.86539	0.836438	0.83408	0.832811	0.838308	0.86575	0.836996	0.832055	0.836273	0.83543	0.836286	0.836562	0.837597	0.833386	0.835226	0.834539	0.833902	0.836266	0.830806	0.836825	0.833374	0.82938	0.832479	0.849977	0.830214	0.837011	0.836952	0.83267	0.833344	0.835794	0.837913	0.838151	0.844124	0.840186	0.846934	0.835275	0.832	0.829868	0.83193	0.832273	0.835235	0.832137	0.830407	0.831854	0.829121	0.833825	0.835251
GCA_900218065.1	0.878362	0.834222	0.844481	0.834311	0.833417	0.835243	0.833122	0.84452	0.831476	0.829243	0.878094	0.878513	0.834302	0.83357	0.873889	0.862074	0.831162	0.836474	0.835215	0.831568	0.830059	0.8379	0.841021	0.832122	0.834617	0.834299	0.830577	0.835069	0.87641	0.836156	0.833554	0.878502	0.835792	0.874022	0.836648	0.848026	0.829924	0.89919	0.83177	0.858095	0.833783	0.833975	0.83134	0.828032	0.832913	0.836133	0.828845	0.829876	0.829387
GCA_014196525.1_type	0.834487	0.837294	0.835656	0.834528	0.833903	0.835304	0.832419	0.835654	0.835823	0.831638	0.834782	0.835623	0.834477	0.835435	0.837708	0.835193	0.833145	0.835603	0.834674	0.836107	0.832685	0.83448	0.835095	0.833888	0.83321	0.831786	0.829331	0.83553	0.837675	0.831117	0.834415	0.835709	0.836912	0.838115	0.916754	0.8724	0.917492	0.836326	0.831593	0.834043	0.829931	0.832506	0.831637	0.837923	0.831743	0.834355	0.831298	0.837474	0.834481
GCA_002256985.1	0.832859	0.842439	0.833988	0.834112	0.834188	0.834693	0.832608	0.833945	0.840072	0.830473	0.835222	0.833437	0.834166	0.83222	0.845064	0.832343	0.834845	0.841678	0.833842	0.839782	0.843974	0.838907	0.836288	0.833292	0.834083	0.832598	0.832971	0.84479	0.845092	0.83427	0.837198	0.838654	0.834444	0.84557	0.851803	0.840737	0.853717	0.834407	0.832745	0.857642	0.998362	1	0.840381	0.84185	0.999252	0.970289	0.84336	0.863503	0.923416
GCA_017987575.1	0.828726	0.833179	0.829243	0.835021	0.834872	0.830022	0.82993	0.828718	0.831758	0.826809	0.831293	0.831698	0.833186	0.830786	0.83798	0.830901	0.832551	0.831199	0.831657	0.829996	0.828104	0.834828	0.835259	0.841254	0.827607	0.829365	0.828447	0.829382	0.830668	0.835266	0.833538	0.831463	0.829776	0.838182	0.82955	0.831639	0.82944	0.831906	0.840291	0.828829	0.829103	0.830863	0.831042	0.836412	0.829729	0.833054	0.830201	0.831888	0.832518
GCA_027311675.1	0.8321	0.841896	0.833009	0.832365	0.832778	0.834652	0.831938	0.833009	0.838828	0.829796	0.833621	0.833098	0.832394	0.832516	0.844419	0.83088	0.834141	0.840635	0.832974	0.839367	0.843772	0.83868	0.834626	0.831638	0.833781	0.832089	0.832135	0.836864	0.844667	0.833916	0.835543	0.838364	0.833446	0.84442	0.833992	0.840729	0.83365	0.83387	0.833046	0.857454	0.99825	0.99966	0.838715	0.850358	0.999595	0.972375	0.843443	0.862926	0.920702
GCA_020848655.1	0.834374	0.83767	0.834068	0.835112	0.83351	0.833203	0.834441	0.834009	0.835693	0.829204	0.835376	0.834845	0.834991	0.835292	0.834861	0.830137	0.832025	0.839324	0.830873	0.835097	0.828077	0.834021	0.834485	0.835219	0.831151	0.832888	0.831659	0.835502	0.838528	0.837402	0.838726	0.836197	0.83255	0.835436	0.831432	0.83885	0.829774	0.835321	0.832966	0.830995	0.831963	0.832541	0.834716	0.841319	0.831762	0.83855	0.828535	0.837844	0.833847
GCA_002440635.1	0.835023	0.836524	0.832017	0.835055	0.834374	0.833691	0.836371	0.83201	0.835639	0.832876	0.83555	0.834614	0.834901	0.834578	0.833554	0.830516	0.832868	0.835927	0.833923	0.834887	0.831591	0.838415	0.834066	0.834288	0.831373	0.831916	0.831226	0.834005	0.836037	0.835138	0.835993	0.833847	0.834772	0.833806	0.828871	0.835798	0.829824	0.833831	0.84434	0.832954	0.830096	0.833156	0.833361	0.835498	0.832441	0.838914	0.830901	0.833753	0.835461
GCA_937873015.1	0.834946	0.838086	0.834966	0.832879	0.833286	0.834346	0.834916	0.834969	0.834236	0.831456	0.834378	0.834332	0.832837	0.834611	0.835368	0.831528	0.832587	0.837327	0.833372	0.833708	0.831353	0.837554	0.834972	0.833226	0.83279	0.833454	0.830072	0.836424	0.83577	0.833386	0.834193	0.835353	0.830445	0.835409	0.829258	0.838852	0.829129	0.83398	0.833995	0.832072	0.831957	0.833501	0.834366	0.83844	0.831806	0.838251	0.827443	0.835065	0.834509
GCA_028292865.1	0.833993	0.838178	0.831991	0.833397	0.834004	0.835147	0.835451	0.831998	0.830226	0.830776	0.831841	0.833308	0.833367	0.832749	0.834494	0.832002	0.833677	0.835535	0.833456	0.829456	0.83147	0.835916	0.834395	0.832885	0.831557	0.833001	0.829094	0.833733	0.834694	0.836898	0.834001	0.829694	0.833539	0.83455	0.829944	0.836227	0.828812	0.833368	0.832522	0.832592	0.830317	0.832434	0.832673	0.836649	0.830454	0.835865	0.833784	0.834502	0.833132
GCA_024236245.1	0.831987	0.835903	0.832245	0.831167	0.83105	0.829786	0.827611	0.832285	0.833446	0.830638	0.829917	0.830571	0.831167	0.833871	0.830147	0.827572	0.827856	0.834996	0.827657	0.835126	0.826522	0.830474	0.833272	0.838071	0.82938	0.831156	0.831655	0.829352	0.828999	0.829332	0.831083	0.833507	0.827213	0.830169	0.826512	0.834275	0.825291	0.83135	0.830799	0.827544	0.828879	0.831558	0.829289	0.830497	0.832628	0.840957	0.828676	0.828196	0.830826
GCA_035428385.1	0.840958	0.842408	0.833783	0.841664	0.850478	0.832817	0.836707	0.833805	0.841152	0.830603	0.838825	0.838483	0.841484	0.833248	0.843645	0.836289	0.835348	0.841751	0.843373	0.839183	0.844913	0.839045	0.845488	0.833989	0.839256	0.832408	0.829974	0.838979	0.845566	0.833698	0.843774	0.84081	0.831357	0.844387	0.847403	0.839222	0.847011	0.836155	0.831841	0.998742	0.868309	0.866467	0.837316	0.841852	0.859327	0.854144	0.848725	0.997986	0.973932
GCA_031424035.1	0.833172	0.835831	0.831473	0.834743	0.8345	0.833328	0.834961	0.831184	0.83218	0.826291	0.833326	0.832936	0.834765	0.83398	0.833472	0.828929	0.832739	0.835218	0.833474	0.830896	0.831114	0.835414	0.833189	0.832578	0.829926	0.830181	0.829562	0.834406	0.833164	0.832267	0.836503	0.833332	0.834514	0.833636	0.831191	0.834914	0.829514	0.832782	0.836944	0.832586	0.832025	0.833595	0.834114	0.840008	0.832561	0.839588	0.834071	0.834706	0.833503
GCA_019746695.1	0.833867	0.839522	0.833862	0.833117	0.832165	0.83017	0.835628	0.833821	0.835809	0.829383	0.834192	0.833598	0.833131	0.835817	0.840404	0.830877	0.833205	0.838754	0.832935	0.834603	0.835303	0.86816	0.833015	0.831779	0.834034	0.834014	0.831122	0.864444	0.840351	0.835217	0.835427	0.835753	0.830123	0.841693	0.831506	0.83918	0.829424	0.834675	0.83046	0.834038	0.838077	0.838242	0.860642	0.83687	0.836125	0.839835	0.829954	0.836225	0.838246
GCA_017306095.1	0.833708	0.837293	0.848428	0.834166	0.832358	0.833687	0.836305	0.848215	0.83642	0.830523	0.834333	0.835881	0.834092	0.832393	0.837368	0.833818	0.830972	0.833843	0.844077	0.836123	0.829979	0.83376	0.846772	0.834215	0.828516	0.845409	0.830958	0.833806	0.83822	0.829774	0.832927	0.841667	0.836834	0.837856	0.99914	0.915404	0.999966	0.833918	0.831582	0.832236	0.85763	0.854537	0.83236	0.838021	0.833765	0.831648	0.830967	0.834166	0.848838
GCA_035324535.1	0.834592	0.838951	0.834872	0.834324	0.834465	0.83419	0.834135	0.834872	0.834421	0.83101	0.835193	0.834555	0.834285	0.835312	0.83563	0.833482	0.831959	0.838137	0.832397	0.835435	0.831514	0.838665	0.834382	0.834642	0.831296	0.833676	0.830166	0.836904	0.836418	0.832794	0.8354	0.835002	0.829446	0.836345	0.829429	0.837278	0.829046	0.833465	0.833994	0.832796	0.832172	0.833937	0.835232	0.84091	0.832235	0.837291	0.82702	0.834902	0.835851
GCA_030388345.1	0.832	0.837783	0.835318	0.833362	0.832603	0.834295	0.832406	0.835376	0.833777	0.828988	0.833364	0.833186	0.833454	0.832335	0.836076	0.832591	0.831052	0.834356	0.830301	0.832429	0.829369	0.833543	0.833509	0.833084	0.82841	0.831855	0.827881	0.832301	0.834232	0.829943	0.834461	0.832055	0.838468	0.836345	0.924174	0.871716	0.925261	0.834277	0.830873	0.833362	0.831432	0.833318	0.830281	0.837357	0.833134	0.833354	0.831061	0.836199	0.834506
GCA_030696665.1	0.83347	0.842569	0.836642	0.833036	0.832204	0.832544	0.833226	0.836521	0.838874	0.831514	0.837181	0.833887	0.832878	0.831549	0.845966	0.831741	0.830957	0.839122	0.832289	0.837841	0.842035	0.838712	0.833671	0.832211	0.830967	0.833656	0.82987	0.838672	0.846324	0.837038	0.834024	0.838117	0.833508	0.846028	0.839684	0.840658	0.833354	0.834922	0.832514	0.880316	0.860287	0.859575	0.837138	0.842465	0.859361	0.852331	0.84411	0.88441	0.882948
GCA_001898925.1	0.833674	0.83731	0.854469	0.833192	0.83236	0.833269	0.836873	0.853808	0.83604	0.830807	0.834284	0.835565	0.833117	0.832566	0.837332	0.832791	0.830994	0.833222	0.843653	0.840446	0.82982	0.833816	0.845556	0.833613	0.828558	0.845086	0.830481	0.834442	0.838116	0.829903	0.835036	0.841139	0.83663	0.837826	0.99924	0.91408	1	0.833819	0.831634	0.831554	0.856898	0.854034	0.83221	0.837062	0.833626	0.831661	0.830379	0.833874	0.848166
GCA_020446545.1	0.851845	0.834851	0.828718	0.842646	0.835691	0.830918	0.82951	0.830205	0.832938	0.824073	0.834143	0.83652	0.842804	0.836399	0.833483	0.840996	0.827232	0.83508	0.844853	0.830119	0.819483	0.830145	0.836083	0.839361	0.826399	0.824721	0.820017	0.828876	0.840208	0.832354	0.850022	0.831795	0.826907	0.83382	0.826954	0.833831	0.826693	0.839292	0.824558	0.834152	0.83024	0.82816	0.826785	0.837147	0.828152	0.827557	0.841313	0.827527	0.827438
GCA_035428725.1	0.831306	0.837445	0.830905	0.830116	0.829595	0.830054	0.829996	0.830937	0.836475	0.826407	0.831117	0.832345	0.8302	0.827189	0.841297	0.827293	0.83032	0.836693	0.827693	0.836517	0.842539	0.835462	0.832653	0.828358	0.830474	0.828102	0.828409	0.833315	0.841668	0.833977	0.832503	0.835704	0.831307	0.84135	0.829584	0.836444	0.828503	0.829193	0.829231	0.86167	0.995231	0.995215	0.836143	0.840822	0.99396	0.980042	0.843775	0.866665	0.9208
GCA_027489235.1	0.830052	0.842331	0.831529	0.831522	0.831859	0.833963	0.831272	0.831526	0.837779	0.828819	0.833333	0.836262	0.831482	0.831356	0.845193	0.832471	0.831614	0.841868	0.831229	0.837153	0.84299	0.839762	0.835074	0.832859	0.831012	0.832414	0.830863	0.840164	0.845692	0.833796	0.833354	0.837633	0.829654	0.845281	0.830241	0.839536	0.829769	0.833886	0.832032	0.858844	0.960434	0.961437	0.841227	0.840268	0.960014	0.946401	0.843113	0.86356	0.901948
GCA_009707465.1	0.832053	0.832562	0.834408	0.832557	0.831	0.832378	0.835292	0.834088	0.832356	0.832358	0.834627	0.831102	0.832477	0.835945	0.831347	0.831855	0.831146	0.833623	0.829882	0.831635	0.829228	0.834604	0.832148	0.832343	0.830776	0.830964	0.829958	0.83431	0.832716	0.837985	0.831698	0.831326	0.832055	0.831726	0.8282	0.833796	0.828667	0.834107	0.833538	0.824748	0.828235	0.830492	0.833062	0.831313	0.831324	0.832997	0.83024	0.828404	0.829204
GCA_938009165.1	0.83345	0.837422	0.847625	0.832934	0.832092	0.832973	0.836448	0.847424	0.835754	0.830446	0.833436	0.835496	0.83286	0.832303	0.83676	0.832408	0.830622	0.832965	0.843039	0.84029	0.82952	0.833501	0.845249	0.833188	0.828205	0.844559	0.830206	0.833228	0.8375	0.829619	0.832404	0.840854	0.836507	0.837247	0.999255	0.913672	0.999916	0.833526	0.831217	0.831529	0.856782	0.853715	0.831992	0.838021	0.833252	0.831661	0.830209	0.833724	0.84813
GCA_946886365.1	0.840494	0.82962	0.827075	0.82471	0.824523	0.828298	0.831145	0.82723	0.826037	0.821714	0.830327	0.832524	0.82471	0.827622	0.828477	0.825191	0.823069	0.828405	0.827084	0.826229	0.82734	0.829321	0.859953	0.825525	0.826033	0.821959	0.82147	0.829062	0.828776	0.82693	0.825752	0.825333	0.828281	0.82846	0.824484	0.828346	0.824354	0.836423	0.824653	0.823921	0.822457	0.824604	0.825658	0.830489	0.823599	0.832201	0.828966	0.827409	0.822333
GCA_019510335.1	0.830193	0.835881	0.830936	0.83294	0.832067	0.830343	0.832071	0.831016	0.830737	0.826651	0.831168	0.830332	0.832822	0.832773	0.832623	0.833103	0.827328	0.835226	0.829869	0.831138	0.823008	0.835212	0.831316	0.832572	0.82605	0.832797	0.828436	0.835427	0.832618	0.835953	0.832719	0.830801	0.827955	0.832964	0.826515	0.835669	0.82526	0.832826	0.829988	0.826526	0.824465	0.823709	0.830872	0.831158	0.823262	0.83364	0.823104	0.828837	0.826945
GCA_031410735.1	0.829389	0.833537	0.830119	0.832758	0.832902	0.831589	0.832016	0.83015	0.831018	0.827867	0.830277	0.831054	0.83274	0.832045	0.833965	0.83104	0.829834	0.833895	0.828704	0.831275	0.830831	0.835479	0.833662	0.833421	0.830371	0.831261	0.8291	0.835246	0.834645	0.831551	0.834892	0.830865	0.828305	0.834504	0.828137	0.834708	0.825916	0.831101	0.835764	0.83352	0.830399	0.830521	0.830138	0.831566	0.830069	0.83953	0.83293	0.833741	0.832988
GCA_014377165.1	0.83034	0.831289	0.829288	0.82962	0.829759	0.828659	0.832479	0.829239	0.831136	0.827151	0.831508	0.828859	0.829279	0.830066	0.830615	0.829888	0.826978	0.835085	0.830023	0.830972	0.829174	0.832671	0.832635	0.830605	0.827462	0.830121	0.831228	0.832792	0.8317	0.841125	0.830895	0.833032	0.830119	0.830534	0.827812	0.833758	0.826245	0.830668	0.830296	0.830915	0.82975	0.831993	0.83297	0.833801	0.831581	0.834484	0.82791	0.832644	0.833643
GCA_025356575.1	0.829523	0.833095	0.830123	0.830327	0.829753	0.829425	0.829563	0.830082	0.828055	0.827268	0.832398	0.83003	0.830327	0.828946	0.830761	0.828137	0.827329	0.831044	0.82794	0.829021	0.829184	0.833391	0.834008	0.831554	0.826308	0.832723	0.829519	0.8325	0.830066	0.838207	0.831345	0.828264	0.82964	0.830896	0.826869	0.8316	0.826963	0.83097	0.829593	0.826682	0.829025	0.83112	0.831882	0.841941	0.832247	0.83093	0.832694	0.832171	0.826689
GCA_027312145.1	0.833323	0.834204	0.831636	0.831313	0.838097	0.833752	0.830692	0.831379	0.835363	0.830481	0.834097	0.838229	0.830982	0.829765	0.835378	0.826771	0.830709	0.835926	0.832123	0.835232	0.859956	0.832916	0.830474	0.826762	0.831122	0.832148	0.828306	0.832215	0.834968	0.833149	0.832057	0.833827	0.830297	0.835452	0.83016	0.834437	0.82925	0.832925	0.832958	0.843236	0.842452	0.842981	0.833541	0.836379	0.843476	0.8399	0.999667	0.848428	0.848041
GCA_002256795.1	0.833141	0.840524	0.831942	0.831542	0.831049	0.833745	0.831561	0.831966	0.838493	0.828807	0.836038	0.83226	0.831519	0.830869	0.844422	0.829099	0.833197	0.840649	0.833387	0.838329	0.84387	0.836676	0.835315	0.831038	0.832296	0.830859	0.830772	0.835608	0.84488	0.832963	0.835375	0.837078	0.830692	0.845037	0.854404	0.839034	0.856938	0.831492	0.830261	0.85787	1	0.998377	0.836807	0.843329	0.997778	0.97452	0.842745	0.862769	0.924639
GCA_035345455.1	0.834036	0.842533	0.832299	0.834676	0.833207	0.832619	0.832887	0.832427	0.833445	0.831553	0.833157	0.83353	0.834482	0.837265	0.839568	0.830902	0.832187	0.835612	0.830699	0.833453	0.825679	0.836469	0.832091	0.83311	0.832381	0.833171	0.830632	0.835046	0.835873	0.833335	0.83615	0.832106	0.832188	0.839834	0.828987	0.8368	0.828002	0.831508	0.838473	0.829203	0.829858	0.829661	0.832202	0.833977	0.829612	0.833688	0.831624	0.831762	0.82886
GCA_035327785.1	0.833289	0.836454	0.832777	0.831476	0.832285	0.833248	0.834701	0.832781	0.833103	0.830878	0.832451	0.832464	0.83143	0.833173	0.83262	0.830102	0.831085	0.836052	0.831651	0.833225	0.830101	0.836504	0.83331	0.831608	0.83245	0.832614	0.829962	0.834266	0.832315	0.832707	0.832957	0.83537	0.829155	0.832606	0.826321	0.837095	0.825989	0.832438	0.832667	0.831587	0.83082	0.831933	0.832652	0.83805	0.830957	0.837172	0.826675	0.833091	0.833039
GCA_028607105.1_type	0.832856	0.838333	0.836452	0.833671	0.832758	0.833455	0.833816	0.836234	0.836352	0.830268	0.833444	0.833447	0.833753	0.832283	0.837414	0.83164	0.830753	0.838449	0.831684	0.836162	0.829164	0.833253	0.831836	0.83358	0.828762	0.831334	0.828432	0.833102	0.837287	0.829148	0.834083	0.834662	0.837802	0.837736	0.923496	0.871572	0.924674	0.834358	0.83048	0.834094	0.831167	0.832968	0.830277	0.833908	0.832321	0.831731	0.831093	0.836021	0.833078
GCA_031421295.1	0.829191	0.831765	0.828613	0.830283	0.827971	0.828047	0.829844	0.828383	0.830348	0.826956	0.830745	0.82959	0.830152	0.8308	0.830427	0.827104	0.828653	0.83349	0.829524	0.829853	0.824368	0.833072	0.832214	0.83086	0.826907	0.826522	0.827134	0.834827	0.831564	0.839054	0.829926	0.828838	0.827914	0.830718	0.827036	0.832103	0.825051	0.829173	0.83116	0.828001	0.827684	0.83031	0.832261	0.838515	0.829392	0.830644	0.829251	0.82959	0.829621
GCA_937894625.1	0.829171	0.834702	0.830339	0.830143	0.830883	0.830389	0.830136	0.830307	0.832559	0.827031	0.835145	0.830395	0.830304	0.831862	0.832133	0.829357	0.827326	0.831937	0.828125	0.831554	0.828195	0.832813	0.83191	0.830723	0.829372	0.829635	0.829627	0.830441	0.832657	0.830283	0.832403	0.830719	0.829545	0.832307	0.828705	0.831555	0.827176	0.833395	0.839825	0.828187	0.827467	0.827818	0.833159	0.835739	0.827168	0.831602	0.83148	0.830743	0.830368
GCA_031418655.1	0.824421	0.829825	0.826194	0.829449	0.830002	0.82848	0.829663	0.826204	0.828306	0.82497	0.833101	0.825897	0.829448	0.828924	0.829034	0.828674	0.826588	0.828926	0.828402	0.826845	0.829644	0.830304	0.829533	0.827246	0.82813	0.828526	0.825725	0.831138	0.826913	0.833668	0.831698	0.829282	0.831649	0.82926	0.827242	0.830354	0.827962	0.833024	0.830421	0.822847	0.823393	0.827547	0.830888	0.833989	0.827459	0.83132	0.828423	0.82312	0.823639
GCA_946886075.1	0.833423	0.832066	0.833833	0.829266	0.828917	0.829556	0.830203	0.833959	0.829201	0.823576	0.829342	0.831226	0.82932	0.829498	0.832581	0.833091	0.826813	0.832538	0.82841	0.827928	0.828079	0.833575	0.833243	0.830243	0.830078	0.829192	0.826013	0.834082	0.833611	0.828954	0.832578	0.827669	0.829796	0.832595	0.831233	0.831301	0.829828	0.834071	0.826488	0.828813	0.827173	0.829469	0.83209	0.826842	0.829987	0.836271	0.825006	0.831425	0.829076
GCA_003534535.1	0.83262	0.833625	0.828201	0.832448	0.831742	0.834164	0.833524	0.828201	0.835204	0.829933	0.83312	0.832585	0.83244	0.831546	0.830418	0.829548	0.829784	0.834215	0.830925	0.832425	0.829477	0.837073	0.832037	0.832762	0.829947	0.8302	0.829138	0.830347	0.831799	0.831747	0.835383	0.832376	0.834766	0.830587	0.829195	0.833298	0.82956	0.832381	0.83869	0.831739	0.829171	0.832139	0.828196	0.830119	0.831461	0.837556	0.833849	0.830903	0.835326
GCA_035349575.1	0.831242	0.835333	0.830672	0.831574	0.833344	0.831168	0.832026	0.830343	0.833067	0.828943	0.83602	0.832273	0.831638	0.8348	0.833732	0.829975	0.829264	0.833458	0.831127	0.83391	0.828379	0.833492	0.831695	0.832973	0.829367	0.831601	0.831644	0.831714	0.834164	0.831762	0.83405	0.832536	0.830564	0.834182	0.830746	0.832621	0.829298	0.833763	0.839424	0.830949	0.830137	0.830834	0.832679	0.83627	0.830719	0.834611	0.829734	0.833917	0.83137
GCA_035653915.1	0.832534	0.834631	0.833193	0.831294	0.831109	0.833505	0.831062	0.83311	0.836304	0.8287	0.832798	0.832816	0.831281	0.833438	0.832364	0.832172	0.828727	0.83654	0.828581	0.83521	0.826029	0.835058	0.832518	0.833198	0.829512	0.831267	0.828387	0.833944	0.833454	0.833206	0.835451	0.834919	0.840947	0.832516	0.838313	0.837194	0.838779	0.833826	0.829446	0.829103	0.829916	0.831109	0.832118	0.838614	0.830741	0.8335	0.829629	0.831264	0.831266
GCA_020853995.1	0.838188	0.835093	0.829836	0.838466	0.830474	0.829567	0.82974	0.829723	0.834976	0.827624	0.833062	0.836128	0.83824	0.829047	0.838055	0.837891	0.827517	0.835596	0.834923	0.83446	0.861011	0.83128	0.836349	0.836228	0.830879	0.829435	0.826887	0.830782	0.838909	0.829253	0.83201	0.83836	0.826561	0.838044	0.82791	0.836708	0.827245	0.831797	0.832951	0.839631	0.842815	0.841733	0.83085	0.840493	0.842312	0.836944	0.907436	0.843642	0.845435
GCA_035336345.1	0.832724	0.836223	0.830285	0.83485	0.834125	0.830989	0.832163	0.830353	0.833072	0.830526	0.832033	0.831674	0.834647	0.83844	0.831702	0.829292	0.829727	0.836123	0.830062	0.832365	0.823442	0.835914	0.830799	0.831526	0.83055	0.830831	0.830074	0.833737	0.833087	0.833085	0.836409	0.832727	0.830755	0.831965	0.831272	0.836885	0.829328	0.829857	0.838263	0.827629	0.827535	0.82777	0.832014	0.8344	0.828515	0.829536	0.828429	0.832683	0.826615
GCA_945906005.1	0.831602	0.834984	0.830592	0.834567	0.83213	0.831338	0.832719	0.83029	0.83249	0.829461	0.832624	0.831178	0.834377	0.833961	0.830076	0.830845	0.832817	0.834168	0.833493	0.831643	0.827639	0.832623	0.832231	0.832136	0.831342	0.830639	0.831233	0.831388	0.831846	0.833624	0.834746	0.829544	0.830825	0.830744	0.827015	0.833377	0.82575	0.833179	0.828378	0.830461	0.828482	0.831384	0.83283	0.83511	0.831338	0.832611	0.828001	0.831848	0.831773
GCA_031410955.1	0.831641	0.832734	0.827515	0.829621	0.830282	0.828898	0.833559	0.827543	0.831546	0.829121	0.831416	0.831784	0.82962	0.833173	0.831719	0.828425	0.830238	0.833223	0.82998	0.831989	0.829581	0.834963	0.831552	0.828021	0.827203	0.829863	0.829149	0.833289	0.830808	0.835445	0.830231	0.831618	0.830365	0.831835	0.829881	0.833002	0.829916	0.830832	0.834416	0.831695	0.826451	0.828538	0.834783	0.839109	0.826661	0.835201	0.829566	0.835992	0.83381
GCA_020446465.1	0.860191	0.82623	0.827255	0.850199	0.830055	0.82605	0.824552	0.828149	0.829991	0.815787	0.829848	0.851847	0.850181	0.832561	0.846183	0.854829	0.824755	0.827795	0.873215	0.823304	0.808724	0.831722	0.849082	0.844057	0.823324	0.821461	0.820968	0.82517	0.851047	0.828071	0.845261	0.838889	0.825315	0.846183	0.832434	0.848641	0.828327	0.821831	0.832645	0.817617	0.818386	0.822209	0.81475	0.821789	0.818612	0.832945	0.823785	0.821177	0.814423
GCA_937897535.1	0.831245	0.833479	0.831791	0.83329	0.833439	0.832428	0.834065	0.831789	0.8324	0.832209	0.83333	0.830864	0.833241	0.832672	0.832431	0.829074	0.831353	0.837505	0.831621	0.831768	0.826763	0.837031	0.831143	0.831814	0.832022	0.83172	0.830715	0.836579	0.833095	0.836888	0.832646	0.831709	0.831885	0.832745	0.829101	0.834779	0.829501	0.833192	0.839782	0.829053	0.832259	0.832601	0.838407	0.83988	0.832617	0.834836	0.833693	0.829692	0.830216
GCA_031420935.1	0.831394	0.829484	0.835727	0.828514	0.828161	0.829417	0.829957	0.835472	0.83246	0.830848	0.829448	0.829511	0.828297	0.833659	0.830474	0.828808	0.832144	0.833293	0.832459	0.83001	0.827318	0.834721	0.831348	0.826967	0.823105	0.833093	0.827993	0.835509	0.833047	0.837307	0.83375	0.830328	0.826399	0.830449	0.825795	0.83307	0.822353	0.830177	0.830767	0.823159	0.825788	0.828276	0.835066	0.832641	0.826604	0.83558	0.828776	0.82529	0.826906
GCA_013141325.1	0.834701	0.835203	0.833211	0.833903	0.832007	0.833144	0.834439	0.833148	0.833964	0.831782	0.831695	0.834489	0.833901	0.833424	0.834536	0.830127	0.832618	0.835802	0.832537	0.833789	0.829556	0.836375	0.830967	0.831894	0.831288	0.83325	0.830578	0.83594	0.834097	0.837193	0.832486	0.833881	0.833614	0.834651	0.832149	0.835785	0.83189	0.834046	0.840165	0.830268	0.829397	0.831525	0.835238	0.84299	0.831026	0.838248	0.830308	0.833521	0.834125
GCA_031428495.1	0.829359	0.828325	0.824789	0.82667	0.827155	0.829399	0.827566	0.824789	0.827737	0.825689	0.829637	0.830112	0.826591	0.826312	0.82894	0.828454	0.826961	0.828203	0.827779	0.826912	0.82996	0.832037	0.829561	0.826836	0.826324	0.829748	0.824172	0.830038	0.829812	0.833234	0.827969	0.828039	0.827259	0.829387	0.823535	0.829234	0.823239	0.825354	0.830104	0.827546	0.826413	0.827073	0.830268	0.834894	0.826786	0.833837	0.826544	0.827496	0.826251
GCA_035543295.1	0.83162	0.834034	0.833737	0.832948	0.832724	0.832909	0.831853	0.833582	0.834033	0.832786	0.833679	0.830429	0.8329	0.830112	0.832927	0.829861	0.830152	0.834223	0.8315	0.8333	0.828005	0.835312	0.833795	0.83366	0.832839	0.832328	0.830777	0.835178	0.833369	0.839878	0.832727	0.832241	0.832089	0.833432	0.827444	0.833225	0.827064	0.8316	0.833843	0.828256	0.827592	0.831277	0.835469	0.839356	0.831951	0.831569	0.831016	0.830321	0.827
GCA_025351285.1	0.832469	0.832849	0.829166	0.831825	0.828094	0.828962	0.83094	0.829242	0.832384	0.829043	0.830817	0.832968	0.831819	0.830445	0.833406	0.826192	0.828771	0.834587	0.82853	0.831612	0.832821	0.83429	0.832018	0.828755	0.828438	0.831649	0.829534	0.834767	0.832414	0.838081	0.832184	0.83111	0.827911	0.833695	0.831524	0.83393	0.829178	0.830906	0.830561	0.830431	0.830232	0.831489	0.834227	0.840122	0.831125	0.834132	0.831016	0.832945	0.831508
GCA_020446565.1	0.829228	0.84268	0.829006	0.839636	0.829953	0.827123	0.828615	0.828574	0.840457	0.823228	0.829275	0.830498	0.839802	0.832486	0.838142	0.828811	0.826834	0.831319	0.828992	0.827584	0.820326	0.830944	0.830896	0.831171	0.825761	0.828201	0.821998	0.826002	0.83805	0.83173	0.832414	0.829201	0.825028	0.838374	0.826473	0.834405	0.821984	0.83155	0.825106	0.820436	0.818161	0.819904	0.826236	0.828186	0.819741	0.83088	0.834463	0.834441	0.820204
GCA_035412685.1	0.829474	0.834289	0.830056	0.831091	0.831694	0.831738	0.830344	0.82992	0.83428	0.825635	0.835669	0.83083	0.831175	0.832724	0.831299	0.829764	0.828249	0.832196	0.833613	0.830786	0.828022	0.832702	0.831279	0.834546	0.82923	0.829734	0.829237	0.830247	0.831682	0.830204	0.832222	0.830621	0.829796	0.831516	0.827827	0.831694	0.826199	0.833356	0.839816	0.827979	0.82701	0.827579	0.832023	0.837742	0.827134	0.831245	0.828964	0.830531	0.830176
GCA_025354025.1	0.829717	0.831625	0.831479	0.831799	0.830968	0.829952	0.828556	0.831479	0.829551	0.829325	0.830822	0.830833	0.831737	0.831159	0.83193	0.829975	0.8273	0.832958	0.826029	0.828788	0.828797	0.833007	0.832403	0.832108	0.826983	0.830107	0.827946	0.831742	0.829951	0.838457	0.83434	0.829071	0.827647	0.832176	0.828093	0.831389	0.826119	0.828912	0.829816	0.828036	0.829914	0.829355	0.831631	0.839472	0.831051	0.829165	0.832855	0.832408	0.828597
GCA_031429135.1	0.830268	0.83216	0.827917	0.829224	0.82952	0.828692	0.829369	0.827917	0.831708	0.828465	0.829456	0.829056	0.828982	0.829422	0.831346	0.828724	0.82666	0.831667	0.827733	0.831458	0.827898	0.831018	0.831427	0.829679	0.828841	0.830139	0.829189	0.830811	0.830619	0.835757	0.830177	0.830301	0.829834	0.831393	0.827133	0.830748	0.8271	0.829087	0.831706	0.832586	0.828485	0.831159	0.834283	0.836789	0.830189	0.835171	0.829765	0.836653	0.833695
GCA_020446595.1	0.829965	0.831535	0.826911	0.836718	0.8348	0.829996	0.831081	0.826454	0.891424	0.824913	0.827975	0.83021	0.836613	0.845037	0.829212	0.826131	0.828678	0.830136	0.832306	0.824024	0.825658	0.828578	0.831382	0.832791	0.827474	0.823194	0.825702	0.827739	0.832851	0.826926	0.835984	0.825089	0.822193	0.829403	0.822988	0.830471	0.820861	0.829282	0.832148	0.830029	0.824488	0.823767	0.828358	0.832376	0.822293	0.827494	0.827151	0.829034	0.830134
GCA_020200285.1	0.831789	0.833863	0.826302	0.833438	0.831462	0.827308	0.832203	0.826223	0.830112	0.827464	0.831136	0.833237	0.833298	0.832011	0.833368	0.830418	0.830178	0.83396	0.828375	0.830269	0.818389	0.83443	0.831895	0.831127	0.827244	0.829943	0.829065	0.830725	0.831755	0.835111	0.83196	0.830156	0.830003	0.83385	0.828182	0.834694	0.826252	0.834238	0.829364	0.826165	0.822162	0.822933	0.830851	0.829686	0.82383	0.831188	0.823668	0.825769	0.830308
GCA_031429755.1	0.827128	0.831596	0.823606	0.827339	0.82669	0.827991	0.827979	0.823606	0.830739	0.825997	0.83024	0.828137	0.827198	0.827828	0.828691	0.82422	0.830331	0.829596	0.829064	0.828809	0.827073	0.830387	0.831852	0.826295	0.830277	0.829089	0.828261	0.830023	0.830728	0.836678	0.831129	0.827869	0.824693	0.828865	0.82639	0.831077	0.825516	0.828533	0.829121	0.826588	0.828933	0.830366	0.831788	0.835525	0.829719	0.835407	0.826775	0.83048	0.832266
GCA_031364005.1	0.828473	0.82904	0.830343	0.828745	0.829348	0.826758	0.829022	0.83011	0.830142	0.829431	0.827323	0.828411	0.828389	0.831281	0.829449	0.826621	0.829824	0.832614	0.828236	0.827692	0.82681	0.834418	0.830165	0.826348	0.825444	0.829366	0.826935	0.837406	0.828779	0.836743	0.831492	0.829094	0.824295	0.830219	0.822537	0.832854	0.820075	0.826864	0.830487	0.825162	0.827025	0.827592	0.833939	0.833545	0.827904	0.828894	0.828079	0.827204	0.828746
GCA_031422595.1	0.831008	0.833718	0.831161	0.830654	0.829274	0.827193	0.831501	0.831268	0.830835	0.829498	0.83049	0.831429	0.830712	0.830946	0.82945	0.829659	0.829647	0.833302	0.828496	0.830894	0.827971	0.833211	0.82984	0.830516	0.829464	0.829015	0.827539	0.831874	0.831791	0.835113	0.829989	0.83114	0.831721	0.829753	0.825772	0.833084	0.826921	0.829047	0.83985	0.829907	0.829228	0.831022	0.833754	0.839465	0.830187	0.833521	0.829355	0.831611	0.83143
GCA_031422455.1	0.831424	0.832174	0.829763	0.830719	0.830089	0.827656	0.831671	0.829749	0.828232	0.825776	0.830937	0.831551	0.83061	0.83202	0.831395	0.828148	0.828535	0.835548	0.828987	0.827374	0.821315	0.835042	0.83058	0.829469	0.827193	0.83281	0.83002	0.833406	0.830513	0.83575	0.831003	0.827961	0.829299	0.831941	0.828278	0.832865	0.827723	0.83164	0.830682	0.826184	0.824519	0.826268	0.83254	0.835908	0.825517	0.831621	0.82473	0.828086	0.829038
GCA_026400375.1	0.830853	0.844618	0.832916	0.83012	0.82981	0.832244	0.829055	0.832823	0.835844	0.82975	0.831633	0.832727	0.830073	0.829596	0.846374	0.828347	0.83023	0.840639	0.827602	0.835134	0.840057	0.838679	0.830892	0.829499	0.826084	0.829617	0.831991	0.836489	0.847591	0.833485	0.82908	0.836382	0.831593	0.846557	0.832255	0.840117	0.829878	0.830454	0.829409	0.852202	0.861123	0.861246	0.838008	0.841114	0.861955	0.851745	0.838275	0.855696	0.859722
GCA_030830245.1	0.831616	0.844383	0.826382	0.840335	0.833222	0.830291	0.833858	0.826542	0.827701	0.826361	0.833196	0.832655	0.840321	0.83507	0.83479	0.836331	0.829293	0.832495	0.833651	0.826681	0.825287	0.832128	0.835377	0.832202	0.829021	0.827683	0.82908	0.831728	0.831343	0.830516	0.837272	0.827548	0.826749	0.835218	0.822631	0.831844	0.823032	0.83243	0.832022	0.826949	0.829431	0.828407	0.827881	0.836745	0.825889	0.831992	0.827867	0.826076	0.830494
GCA_017989315.1	0.828357	0.832759	0.827248	0.829247	0.832753	0.828888	0.82954	0.826575	0.829966	0.826476	0.83125	0.831019	0.82907	0.829909	0.837764	0.830124	0.832414	0.831424	0.831211	0.830316	0.83039	0.834587	0.830888	0.831981	0.829204	0.829691	0.828668	0.829091	0.83307	0.833835	0.830361	0.830919	0.828222	0.837796	0.828014	0.831374	0.828262	0.831187	0.84052	0.833411	0.828655	0.829847	0.830588	0.834607	0.828523	0.833525	0.832546	0.832314	0.831196
GCA_023266625.1	0.828078	0.831802	0.825387	0.829634	0.82759	0.831281	0.827339	0.825637	0.828748	0.829639	0.828915	0.829311	0.829321	0.828226	0.83005	0.827721	0.827691	0.831754	0.829054	0.82788	0.825176	0.832193	0.82955	0.827741	0.829422	0.827717	0.827735	0.834545	0.834886	0.836551	0.829614	0.827579	0.824916	0.830062	0.824775	0.833516	0.82922	0.827023	0.830577	0.82952	0.82425	0.825793	0.831401	0.832136	0.825465	0.825823	0.82403	0.828261	0.829718
GCA_945870625.1	0.831062	0.835279	0.832608	0.832727	0.832827	0.834294	0.835583	0.832413	0.832835	0.831622	0.832749	0.831655	0.832714	0.832101	0.833944	0.827944	0.832287	0.836358	0.836103	0.832559	0.829538	0.839314	0.830794	0.831832	0.832866	0.832112	0.830205	0.8408	0.836143	0.8362	0.832545	0.832845	0.834247	0.834344	0.829272	0.835121	0.82966	0.831639	0.830637	0.831559	0.830356	0.83063	0.84134	0.840865	0.831055	0.833206	0.831433	0.83429	0.833738
GCA_031370295.1	0.828306	0.831861	0.830782	0.82954	0.826833	0.826867	0.831117	0.830939	0.830869	0.83046	0.828593	0.828165	0.829513	0.828408	0.831136	0.827632	0.827662	0.833644	0.826422	0.82906	0.824156	0.834211	0.830424	0.828919	0.829371	0.828291	0.828304	0.833929	0.829401	0.834451	0.82941	0.830032	0.826232	0.831528	0.825606	0.834324	0.825094	0.828297	0.829801	0.82478	0.824037	0.825686	0.832948	0.831297	0.824221	0.833801	0.825702	0.826774	0.826612
GCA_019748305.1	0.83231	0.838372	0.828587	0.834981	0.830107	0.830108	0.833879	0.828475	0.837345	0.828193	0.830714	0.83681	0.834903	0.832122	0.837394	0.827869	0.83029	0.836475	0.831695	0.832768	0.829514	0.835662	0.829783	0.829827	0.827558	0.829819	0.82897	0.831993	0.849927	0.833669	0.833014	0.83228	0.832129	0.837269	0.831307	0.837371	0.830217	0.831222	0.843192	0.833442	0.833599	0.834097	0.831964	0.837972	0.834461	0.833029	0.838269	0.831924	0.830267
GCA_020446485.1	0.832097	0.837745	0.830753	0.833947	0.831395	0.8277	0.82928	0.83101	0.835779	0.82811	0.829718	0.828947	0.833917	0.832983	0.835517	0.826625	0.830132	0.833077	0.831417	0.831175	0.82805	0.833365	0.829102	0.834073	0.826198	0.829144	0.825896	0.831892	0.833934	0.833894	0.831069	0.831621	0.830982	0.836095	0.827767	0.834846	0.825273	0.828336	0.836282	0.827778	0.827001	0.828199	0.831196	0.832647	0.828026	0.834532	0.831299	0.828831	0.828323
GCA_031375125.1	0.828381	0.829345	0.826522	0.832114	0.82959	0.828769	0.829486	0.826522	0.831132	0.827709	0.830052	0.826716	0.832242	0.826362	0.828971	0.8312	0.828356	0.829109	0.827675	0.829985	0.824518	0.828798	0.829213	0.829918	0.833779	0.825131	0.826916	0.832092	0.829764	0.831057	0.826426	0.828964	0.830622	0.829344	0.826244	0.826198	0.827488	0.827321	0.83542	0.828199	0.829571	0.829699	0.829899	0.831256	0.829943	0.834003	0.82833	0.830561	0.83013
GCA_945906105.1	0.826772	0.83238	0.826733	0.826956	0.826219	0.827631	0.827676	0.826929	0.828746	0.827329	0.830311	0.828406	0.826437	0.827459	0.831423	0.825646	0.826943	0.829719	0.825861	0.828798	0.828219	0.82899	0.831297	0.82728	0.827701	0.827335	0.825147	0.830421	0.83174	0.832588	0.829946	0.829325	0.825654	0.831406	0.824601	0.83049	0.82498	0.827572	0.830813	0.832186	0.829967	0.831865	0.832583	0.833772	0.832498	0.834879	0.832758	0.835702	0.834858
GCA_031383985.1	0.827112	0.829854	0.822826	0.828625	0.827314	0.829345	0.82797	0.822767	0.829769	0.826154	0.829658	0.827524	0.82857	0.825481	0.82956	0.823922	0.828769	0.830455	0.829813	0.82903	0.82962	0.830821	0.830677	0.825152	0.829524	0.827805	0.826836	0.828626	0.830584	0.835693	0.830143	0.827488	0.825964	0.829751	0.826517	0.830417	0.826722	0.826827	0.828431	0.827953	0.827066	0.830934	0.830935	0.834722	0.82932	0.83436	0.829093	0.831688	0.83284
GCA_031408075.1	0.829027	0.83233	0.825781	0.829762	0.828447	0.828218	0.83144	0.825698	0.83073	0.827974	0.82973	0.830064	0.829555	0.830723	0.830667	0.831338	0.827805	0.832654	0.82827	0.83078	0.82908	0.830379	0.828459	0.827951	0.830913	0.828119	0.83013	0.835693	0.82941	0.836859	0.831357	0.832625	0.831437	0.831076	0.828016	0.830584	0.827012	0.829074	0.831314	0.829513	0.829028	0.832459	0.832507	0.842153	0.831712	0.833752	0.831785	0.833093	0.830468
GCA_031410515.1	0.824741	0.829329	0.828745	0.826881	0.827395	0.828622	0.829174	0.828756	0.830462	0.823544	0.830309	0.826034	0.82688	0.829021	0.830866	0.826686	0.827347	0.830902	0.828287	0.830256	0.829515	0.831486	0.827939	0.827981	0.829216	0.82897	0.825936	0.83103	0.830271	0.834195	0.828584	0.831094	0.830195	0.830912	0.828978	0.83191	0.829392	0.82931	0.83001	0.828473	0.827691	0.83056	0.830153	0.836181	0.830695	0.832287	0.828662	0.82771	0.826441
GCA_013822005.1	0.830827	0.833482	0.827593	0.831	0.830909	0.828342	0.831768	0.8276	0.832773	0.827571	0.830799	0.830819	0.830951	0.829947	0.832914	0.826493	0.830291	0.832447	0.830763	0.832264	0.82606	0.832558	0.829413	0.828991	0.828229	0.827802	0.828954	0.830827	0.834733	0.831962	0.832646	0.831581	0.832554	0.833088	0.828439	0.832582	0.828156	0.830693	0.839803	0.828254	0.829329	0.830074	0.830167	0.835851	0.830295	0.8296	0.829745	0.830661	0.830585
GCA_020446505.1	0.828288	0.835078	0.829117	0.839273	0.835121	0.829437	0.829344	0.829101	0.831493	0.824644	0.828379	0.829113	0.8393	0.834636	0.829577	0.831135	0.830503	0.830852	0.829975	0.829644	0.820641	0.829891	0.830008	0.831916	0.827109	0.830986	0.823758	0.827754	0.831246	0.828049	0.834156	0.830156	0.824358	0.82966	0.827459	0.832231	0.824704	0.831642	0.825127	0.827451	0.821721	0.822568	0.829669	0.829467	0.821485	0.828608	0.823427	0.827836	0.82641
GCA_031424455.1	0.831857	0.833088	0.830998	0.830311	0.831318	0.828545	0.832878	0.830998	0.831397	0.828493	0.832425	0.832094	0.830337	0.831841	0.832833	0.829368	0.831637	0.835495	0.832482	0.830071	0.827394	0.836691	0.830133	0.83196	0.830474	0.829834	0.829067	0.833796	0.831012	0.837238	0.832245	0.830511	0.83018	0.833089	0.830506	0.834403	0.828384	0.833733	0.8344	0.828082	0.829024	0.830867	0.834238	0.836494	0.830115	0.831826	0.830158	0.832527	0.830565
GCA_031429175.1	0.825031	0.830461	0.826644	0.826559	0.825972	0.826925	0.828787	0.826659	0.829413	0.823761	0.827397	0.826387	0.826225	0.828535	0.82972	0.827279	0.826831	0.827597	0.82754	0.828166	0.826487	0.827886	0.828615	0.824797	0.827291	0.829073	0.823998	0.829573	0.82829	0.833542	0.827176	0.828897	0.828684	0.82971	0.826355	0.829735	0.827954	0.833242	0.826372	0.825792	0.825734	0.827914	0.828871	0.833082	0.827245	0.833074	0.824942	0.824939	0.823876
GCA_024642085.1	0.827094	0.82985	0.828303	0.824487	0.827697	0.825319	0.827412	0.828317	0.827301	0.825402	0.829928	0.82805	0.824311	0.826498	0.829707	0.824773	0.827025	0.827137	0.827616	0.827724	0.826106	0.831368	0.828372	0.827405	0.827032	0.825478	0.826756	0.829204	0.832692	0.831585	0.827816	0.82771	0.829457	0.830281	0.823977	0.830751	0.82548	0.830135	0.836569	0.826768	0.825903	0.828299	0.830559	0.836333	0.827054	0.831814	0.835098	0.827973	0.832558
GCA_031414115.1	0.82909	0.833741	0.82948	0.829669	0.82955	0.827616	0.829988	0.829337	0.830488	0.82705	0.828961	0.830085	0.829517	0.832465	0.831965	0.829506	0.828662	0.832589	0.828701	0.82992	0.827582	0.834591	0.829654	0.830501	0.827042	0.829908	0.83	0.831829	0.831427	0.835302	0.830962	0.828739	0.828755	0.832096	0.824646	0.832427	0.823375	0.828918	0.833475	0.828226	0.826536	0.82881	0.831119	0.834538	0.828405	0.833076	0.826408	0.83081	0.825465
GCA_031419035.1	0.823809	0.826254	0.821342	0.827506	0.824814	0.823984	0.827007	0.821018	0.827475	0.824652	0.827456	0.826105	0.827504	0.825125	0.8286	0.826591	0.828022	0.823186	0.826057	0.827278	0.825601	0.825885	0.830387	0.822376	0.826029	0.823228	0.824829	0.827603	0.828392	0.833739	0.822629	0.826989	0.824994	0.828594	0.821993	0.826296	0.823921	0.826147	0.826321	0.828181	0.828222	0.82855	0.82952	0.83412	0.827802	0.833082	0.824908	0.829096	0.830718
GCA_031370045.1	0.827209	0.827736	0.827161	0.827202	0.828285	0.828629	0.830252	0.827161	0.828615	0.825371	0.831433	0.82954	0.827212	0.826967	0.82906	0.826605	0.826519	0.831215	0.82695	0.827175	0.827162	0.831273	0.828673	0.825559	0.827465	0.828372	0.826653	0.828474	0.830572	0.83676	0.826895	0.827803	0.825101	0.828823	0.827213	0.829174	0.825875	0.829618	0.829561	0.827888	0.823173	0.825208	0.826927	0.835667	0.825471	0.830681	0.824197	0.829591	0.83183
GCA_025362695.1	0.831533	0.830968	0.827905	0.829383	0.829363	0.829633	0.827771	0.827652	0.830537	0.828797	0.8297	0.831515	0.829373	0.828594	0.832682	0.828576	0.826531	0.833878	0.826178	0.83025	0.83177	0.832875	0.828476	0.827868	0.829949	0.830893	0.8294	0.83446	0.831547	0.837094	0.830928	0.830671	0.829589	0.832843	0.829927	0.834799	0.829061	0.829949	0.830961	0.828788	0.831704	0.832892	0.832499	0.835568	0.832427	0.83401	0.829072	0.831901	0.832207
GCA_031410395.1	0.825244	0.833705	0.829342	0.824292	0.826738	0.824826	0.828877	0.828434	0.826812	0.827117	0.829627	0.826196	0.82429	0.824721	0.829797	0.82607	0.827106	0.828837	0.827237	0.825807	0.828101	0.833185	0.830114	0.826014	0.829166	0.823496	0.824476	0.829123	0.827639	0.829582	0.829112	0.826405	0.825515	0.829797	0.823007	0.829026	0.82157	0.828314	0.829387	0.828296	0.828588	0.830729	0.831332	0.833218	0.8297	0.834913	0.829993	0.830672	0.827818
GCA_031365745.1	0.82313	0.829449	0.828185	0.826989	0.826014	0.826731	0.828443	0.828195	0.826275	0.822078	0.827311	0.825287	0.826843	0.829643	0.829377	0.822837	0.826416	0.827358	0.825646	0.825664	0.82523	0.829012	0.827916	0.825878	0.826471	0.827309	0.824782	0.828816	0.82664	0.833532	0.827876	0.827001	0.829046	0.829427	0.827414	0.830698	0.828457	0.830413	0.82849	0.824254	0.823719	0.827539	0.828927	0.831375	0.827353	0.835207	0.821196	0.823926	0.824699
GCA_002336765.1	0.829025	0.832165	0.827951	0.830855	0.827916	0.829173	0.829797	0.827757	0.832983	0.823339	0.828795	0.831141	0.830855	0.83114	0.832234	0.82661	0.828814	0.831365	0.828012	0.831992	0.829725	0.828491	0.828872	0.829147	0.828253	0.826122	0.82562	0.832422	0.833715	0.828509	0.830111	0.829319	0.835765	0.832756	0.840874	0.834596	0.840846	0.832187	0.828595	0.830444	0.828163	0.830055	0.829322	0.8347	0.829654	0.828293	0.830889	0.83297	0.831133
GCA_031375005.1	0.828557	0.831596	0.825828	0.828977	0.82854	0.826611	0.829657	0.825739	0.830075	0.829123	0.827661	0.828122	0.828459	0.829591	0.82839	0.826323	0.826367	0.830477	0.826153	0.829675	0.827801	0.831502	0.828777	0.827147	0.827616	0.828409	0.829377	0.830432	0.828672	0.833828	0.830069	0.829578	0.829236	0.828482	0.827041	0.83022	0.826548	0.82907	0.838123	0.827594	0.826071	0.82862	0.830419	0.837552	0.827741	0.830749	0.828219	0.831308	0.830786
GCA_031397605.1	0.830111	0.83325	0.831455	0.828598	0.828169	0.828934	0.828191	0.831926	0.832553	0.829761	0.831511	0.831676	0.828593	0.830791	0.832367	0.830549	0.83032	0.831728	0.829989	0.831777	0.828299	0.83253	0.828688	0.82942	0.830397	0.832005	0.828927	0.831213	0.831305	0.837562	0.827557	0.831708	0.828735	0.832374	0.82863	0.833987	0.827936	0.828269	0.831486	0.83247	0.830243	0.832804	0.830387	0.840757	0.832479	0.839011	0.828894	0.832348	0.833955
GCA_031372185.1	0.824745	0.829453	0.826975	0.82761	0.826103	0.825493	0.826646	0.82738	0.830333	0.825812	0.827987	0.824778	0.82752	0.82415	0.829045	0.827546	0.825864	0.828543	0.826005	0.828413	0.824552	0.829576	0.829506	0.826123	0.828028	0.830258	0.82844	0.832582	0.8279	0.835939	0.827727	0.828454	0.826867	0.829466	0.823818	0.829882	0.824759	0.827154	0.828641	0.826402	0.828555	0.830511	0.832374	0.836593	0.829693	0.835558	0.826415	0.829787	0.83046
GCA_031361075.1	0.827594	0.827249	0.827269	0.830278	0.827761	0.82556	0.826137	0.827611	0.830265	0.827391	0.828689	0.829673	0.830124	0.82646	0.828869	0.827061	0.82587	0.828017	0.823373	0.828626	0.823797	0.832415	0.825657	0.826684	0.827928	0.825623	0.827708	0.829431	0.827206	0.830328	0.828067	0.830052	0.826255	0.829073	0.82267	0.830301	0.823584	0.828046	0.832171	0.831105	0.825559	0.82787	0.829078	0.831872	0.827709	0.829929	0.828431	0.833483	0.831749
GCA_031370725.1	0.825823	0.829392	0.827411	0.827249	0.827455	0.83042	0.830765	0.827421	0.828226	0.824377	0.828509	0.82729	0.827112	0.829361	0.828637	0.824452	0.825973	0.829722	0.826941	0.826663	0.827946	0.829841	0.827291	0.827308	0.826835	0.828675	0.824946	0.831288	0.826234	0.834255	0.828136	0.828147	0.828927	0.828723	0.827319	0.831615	0.828033	0.830543	0.829807	0.824597	0.824393	0.827781	0.830702	0.834353	0.827111	0.832159	0.823969	0.825169	0.826689
GCA_031360905.1	0.827412	0.831537	0.828634	0.828367	0.826347	0.82648	0.828055	0.828769	0.828528	0.829059	0.826669	0.82771	0.828297	0.826714	0.831335	0.826626	0.825163	0.831874	0.824912	0.827656	0.822568	0.832434	0.828662	0.827369	0.827324	0.827374	0.82696	0.833366	0.830859	0.833901	0.829958	0.829089	0.825364	0.831557	0.825147	0.831384	0.823508	0.828313	0.828825	0.825885	0.826253	0.828949	0.831043	0.829657	0.826561	0.83289	0.824399	0.828825	0.825
GCA_031368085.1	0.82622	0.830373	0.828297	0.827078	0.826472	0.827561	0.828354	0.828297	0.828258	0.829857	0.82599	0.827232	0.826804	0.825263	0.826971	0.826658	0.825556	0.832372	0.825721	0.828087	0.821527	0.83389	0.828474	0.825656	0.825254	0.827298	0.826813	0.832978	0.827184	0.833247	0.830234	0.82876	0.825746	0.827237	0.821663	0.831051	0.821014	0.827094	0.828445	0.823254	0.82259	0.824869	0.830078	0.831809	0.823937	0.830223	0.825798	0.822067	0.822897
GCA_020446445.1	0.828782	0.828709	0.831958	0.825679	0.825944	0.82356	0.82401	0.832372	0.831904	0.826451	0.82761	0.829444	0.825679	0.827094	0.826434	0.822993	0.826842	0.828416	0.826008	0.833492	0.826079	0.825493	0.827128	0.825983	0.825799	0.829156	0.829136	0.830098	0.826592	0.825422	0.828272	0.831703	0.826271	0.826354	0.825677	0.828212	0.82463	0.827874	0.827083	0.826842	0.828529	0.83307	0.827668	0.83252	0.832094	0.83752	0.828017	0.824591	0.830628
GCA_031408255.1	0.828281	0.828095	0.828575	0.828855	0.828389	0.825572	0.830908	0.828575	0.82734	0.829275	0.825293	0.824615	0.829408	0.826323	0.829038	0.833047	0.823366	0.825731	0.829501	0.826732	0.827717	0.829299	0.827228	0.821768	0.827079	0.825519	0.825885	0.827577	0.830204	0.836721	0.823436	0.82429	0.821997	0.829088	0.822498	0.829026	0.823756	0.826043	0.829215	0.829313	0.827791	0.827801	0.827717	0.830831	0.826516	0.838253	0.827219	0.830176	0.826309
GCA_031393785.1	0.827245	0.831137	0.825268	0.82798	0.825048	0.828265	0.827852	0.825852	0.832266	0.829741	0.832635	0.828128	0.828097	0.830479	0.829466	0.831306	0.82902	0.831302	0.829164	0.83201	0.830998	0.829112	0.829389	0.825913	0.829229	0.829639	0.827752	0.831106	0.829822	0.836722	0.826499	0.830659	0.826586	0.830099	0.825691	0.833089	0.8254	0.827477	0.831953	0.831033	0.82727	0.830321	0.83181	0.840629	0.829884	0.834095	0.831904	0.831233	0.831522
GCA_031417815.1	0.828193	0.831806	0.826773	0.828848	0.827926	0.826794	0.831384	0.826773	0.830169	0.828342	0.827714	0.826916	0.828556	0.829822	0.829135	0.825515	0.828313	0.831477	0.827753	0.830749	0.826846	0.830786	0.827731	0.827172	0.82865	0.828717	0.829595	0.830216	0.829094	0.833049	0.830373	0.82997	0.829432	0.829174	0.827918	0.83006	0.82815	0.828492	0.837983	0.827399	0.826135	0.828111	0.829968	0.834829	0.827663	0.830704	0.828969	0.830989	0.829231
GCA_031415355.1	0.826039	0.827119	0.821638	0.824639	0.824075	0.825341	0.826248	0.821638	0.824994	0.824679	0.824305	0.826439	0.824482	0.824758	0.827496	0.823077	0.824332	0.824607	0.823102	0.823933	0.825795	0.823509	0.827805	0.822492	0.824383	0.824155	0.823685	0.826004	0.827187	0.831462	0.822576	0.825563	0.819805	0.827919	0.822593	0.824205	0.823464	0.824212	0.833451	0.826872	0.82688	0.827194	0.827376	0.830973	0.826141	0.831293	0.828015	0.828507	0.827105
GCA_031418515.1	0.824858	0.832093	0.826491	0.831136	0.829766	0.827511	0.832769	0.826491	0.827511	0.83337	0.837442	0.824298	0.831821	0.827735	0.82895	0.828861	0.827025	0.829793	0.828333	0.827695	0.826751	0.82958	0.830497	0.827493	0.823618	0.827849	0.825669	0.827867	0.829959	0.835139	0.824647	0.824167	0.824837	0.82902	0.824345	0.830758	0.824296	0.83133	0.827959	0.826583	0.828724	0.82862	0.826378	0.827363	0.828367	0.837975	0.825534	0.828351	0.826067
GCA_031392875.1	0.826475	0.829105	0.825245	0.827598	0.827941	0.826163	0.829805	0.825249	0.828291	0.826952	0.827944	0.827065	0.827611	0.826068	0.826099	0.828078	0.826406	0.831782	0.82413	0.827543	0.820431	0.8305	0.829115	0.826223	0.824055	0.827333	0.826724	0.830398	0.825755	0.845138	0.82733	0.827837	0.824356	0.826827	0.823269	0.831873	0.821603	0.825577	0.828206	0.822261	0.824252	0.825203	0.83103	0.830027	0.824977	0.831547	0.825336	0.824888	0.823953
GCA_035525735.1	0.827369	0.831728	0.827761	0.829434	0.828405	0.824506	0.829852	0.827673	0.827533	0.823012	0.824742	0.827793	0.829454	0.831772	0.827399	0.823528	0.827576	0.830837	0.822177	0.82691	0.821384	0.82928	0.827395	0.826995	0.824665	0.828893	0.82355	0.828595	0.827431	0.833459	0.827481	0.826876	0.823128	0.827501	0.830222	0.832591	0.832988	0.829292	0.824459	0.824782	0.822335	0.823651	0.829434	0.826338	0.823708	0.825426	0.819636	0.823458	0.828247
GCA_031384435.1	0.824681	0.830003	0.828206	0.827691	0.827416	0.826882	0.828509	0.828218	0.830728	0.822984	0.831176	0.826604	0.827544	0.829335	0.827581	0.8288	0.829325	0.828865	0.82944	0.828854	0.828282	0.828927	0.827931	0.827401	0.827243	0.82847	0.823309	0.830732	0.827627	0.833783	0.82928	0.82923	0.828863	0.827593	0.828254	0.832488	0.831331	0.82984	0.82788	0.821368	0.823807	0.826574	0.829675	0.830372	0.827514	0.834056	0.827317	0.822296	0.822834
GCA_946887335.1	0.843025	0.831747	0.830506	0.838132	0.823799	0.829353	0.827712	0.830506	0.828075	0.829761	0.829667	0.827624	0.838235	0.82969	0.827174	0.83361	0.823679	0.828594	0.844756	0.828041	0.820206	0.831995	0.826644	0.838887	0.825533	0.82834	0.824517	0.828735	0.831955	0.830822	0.827456	0.828803	0.826692	0.827174	0.831775	0.824935	0.831429	0.829455	0.823888	0.825435	0.822437	0.825596	0.828009	0.821436	0.824676	0.835775	0.827195	0.8284	0.826929
GCA_031366335.1	0.8254	0.829546	0.825573	0.826538	0.82633	0.827952	0.829368	0.825582	0.82966	0.823397	0.82697	0.826283	0.826548	0.829066	0.828698	0.826559	0.826992	0.828789	0.825374	0.828688	0.826534	0.831804	0.826569	0.825043	0.828532	0.828376	0.823326	0.830127	0.826353	0.834356	0.829437	0.830602	0.82942	0.82883	0.826779	0.829292	0.82718	0.829702	0.829817	0.823007	0.820751	0.826455	0.829439	0.834501	0.825836	0.831276	0.825932	0.823654	0.82393
GCA_031418235.1	0.828692	0.830587	0.828439	0.830222	0.828862	0.8296	0.831638	0.828572	0.831195	0.828344	0.830269	0.828862	0.830122	0.828167	0.826732	0.828256	0.828874	0.830475	0.828997	0.829284	0.827737	0.830449	0.827125	0.827961	0.829481	0.827641	0.826514	0.831716	0.827673	0.833207	0.826992	0.830516	0.831335	0.826996	0.82789	0.828426	0.827123	0.829614	0.837625	0.829489	0.829038	0.831364	0.832374	0.833754	0.830315	0.832449	0.832044	0.832323	0.829039
GCA_031369495.1	0.829698	0.830236	0.826375	0.827508	0.828185	0.82955	0.830676	0.826352	0.828756	0.827379	0.828329	0.829691	0.827594	0.825297	0.827725	0.826922	0.828762	0.830367	0.829664	0.828198	0.829753	0.832085	0.828504	0.828507	0.826868	0.827585	0.828212	0.828834	0.828851	0.833793	0.828334	0.829172	0.827846	0.827754	0.825098	0.829256	0.826851	0.827596	0.835865	0.830908	0.826585	0.828159	0.830253	0.831403	0.827378	0.833391	0.829578	0.831769	0.830465
GCA_031411415.1	0.827811	0.831133	0.824685	0.826646	0.826873	0.826181	0.829384	0.824685	0.828187	0.829099	0.827407	0.828791	0.826855	0.827129	0.829482	0.826062	0.827307	0.830293	0.826413	0.830711	0.828098	0.833694	0.827046	0.826856	0.825755	0.827063	0.825869	0.832671	0.827463	0.834762	0.829127	0.826845	0.825978	0.829778	0.824596	0.8293	0.823942	0.830011	0.829429	0.832753	0.828953	0.829708	0.830865	0.83293	0.829063	0.838127	0.825679	0.833965	0.831114
GCA_031362485.1	0.82961	0.829879	0.829546	0.826961	0.828384	0.824523	0.828421	0.829056	0.828319	0.827745	0.826975	0.828327	0.826967	0.829307	0.829217	0.826922	0.825424	0.829958	0.830388	0.827883	0.825969	0.83287	0.827817	0.827648	0.828542	0.827638	0.827448	0.832444	0.829902	0.832161	0.829578	0.829943	0.82681	0.829565	0.826648	0.830485	0.826405	0.826779	0.832161	0.826374	0.826955	0.829971	0.830642	0.83353	0.829833	0.830944	0.826336	0.82716	0.826233
GCA_031380975.1	0.824554	0.830528	0.826463	0.826207	0.826882	0.829084	0.826315	0.826475	0.828145	0.824683	0.828775	0.82789	0.826005	0.827512	0.828254	0.82562	0.826835	0.829581	0.826294	0.827698	0.824283	0.829196	0.825441	0.825076	0.828144	0.828093	0.823496	0.82889	0.827385	0.835357	0.828219	0.82869	0.829665	0.828343	0.826245	0.830812	0.826436	0.830083	0.828561	0.826107	0.823158	0.826205	0.829126	0.831224	0.826045	0.829134	0.823636	0.824916	0.825607
GCA_009885425.1	0.829655	0.830151	0.825286	0.828188	0.827423	0.830591	0.828033	0.825271	0.82965	0.826085	0.828517	0.830282	0.828187	0.826836	0.82926	0.824201	0.829947	0.829991	0.829156	0.828862	0.829074	0.830629	0.826634	0.828432	0.828752	0.827661	0.82808	0.82817	0.828998	0.83468	0.827877	0.828178	0.828733	0.829623	0.825843	0.828701	0.825682	0.827245	0.837043	0.832146	0.830113	0.83106	0.829967	0.833352	0.829367	0.833739	0.830271	0.832355	0.831842
GCA_030697365.1	0.826864	0.831374	0.827249	0.828749	0.827119	0.831763	0.829848	0.827324	0.828459	0.82777	0.829052	0.828901	0.828676	0.828311	0.828304	0.825775	0.82644	0.832623	0.826713	0.828357	0.821299	0.831439	0.827298	0.830462	0.827875	0.82699	0.826198	0.832115	0.832782	0.837335	0.826954	0.827084	0.828092	0.828323	0.825389	0.832921	0.824684	0.828498	0.830151	0.824526	0.823615	0.825664	0.832533	0.834238	0.825594	0.830037	0.826062	0.828019	0.824694
GCA_031428115.1	0.827771	0.83174	0.830161	0.830575	0.828343	0.828475	0.830027	0.830161	0.831088	0.830854	0.828359	0.828538	0.830439	0.828633	0.829459	0.827155	0.827886	0.831721	0.826419	0.829609	0.830176	0.83458	0.827215	0.829608	0.827875	0.830524	0.827964	0.832642	0.830041	0.837005	0.830255	0.830499	0.828084	0.83	0.824889	0.832209	0.824232	0.827366	0.831457	0.830765	0.829058	0.831372	0.830944	0.837091	0.83149	0.833697	0.830269	0.831563	0.831635
GCA_031410575.1	0.827084	0.829782	0.82462	0.826031	0.826701	0.828871	0.829255	0.82462	0.827928	0.828995	0.827131	0.828444	0.826352	0.826513	0.827954	0.826962	0.828605	0.830292	0.824704	0.828298	0.828136	0.830865	0.827236	0.826835	0.825379	0.831357	0.825627	0.830451	0.82637	0.835555	0.828347	0.82674	0.827156	0.828698	0.825848	0.828195	0.82442	0.830596	0.830554	0.829572	0.828571	0.827708	0.83108	0.836091	0.826143	0.836885	0.827966	0.829461	0.827127
GCA_031413595.1	0.825438	0.830511	0.82676	0.825466	0.825908	0.824224	0.82583	0.827211	0.828163	0.827087	0.827508	0.827638	0.825474	0.828814	0.826213	0.827171	0.82689	0.828997	0.82726	0.828086	0.827048	0.831193	0.825969	0.825443	0.827117	0.828027	0.825632	0.826907	0.824357	0.834623	0.82477	0.826952	0.826341	0.826465	0.824294	0.829809	0.823019	0.824065	0.828217	0.830419	0.826999	0.829135	0.828571	0.8371	0.828457	0.832559	0.825911	0.830425	0.833164
GCA_020446575.1	0.82656	0.832505	0.827068	0.838306	0.829393	0.827783	0.827627	0.826924	0.827124	0.819999	0.829583	0.827403	0.838402	0.831135	0.827969	0.828559	0.823882	0.829352	0.82665	0.82184	0.811597	0.825067	0.827716	0.830064	0.822578	0.824576	0.81994	0.82731	0.827001	0.827021	0.833305	0.823589	0.822572	0.828189	0.82075	0.828333	0.817889	0.829051	0.824889	0.81842	0.816061	0.819318	0.820515	0.820204	0.817167	0.831146	0.817212	0.819479	0.814258
GCA_031394575.1	0.829014	0.831598	0.827442	0.828571	0.829129	0.826886	0.826987	0.827889	0.831078	0.827944	0.828695	0.830008	0.828574	0.827651	0.829378	0.827949	0.829858	0.831964	0.829427	0.829869	0.830396	0.832614	0.827229	0.827656	0.829934	0.82971	0.827477	0.830364	0.826767	0.836313	0.826234	0.829145	0.830628	0.829444	0.827334	0.831133	0.82631	0.828323	0.829686	0.830268	0.8278	0.830069	0.830245	0.833369	0.830283	0.83734	0.828984	0.829978	0.831101
GCA_031416535.1	0.825948	0.828274	0.822041	0.827179	0.826766	0.830568	0.827334	0.821906	0.827761	0.826812	0.828389	0.82728	0.82714	0.827485	0.826606	0.824944	0.828227	0.829564	0.827333	0.82739	0.828913	0.829397	0.826866	0.825332	0.831105	0.827736	0.825022	0.828937	0.828561	0.833342	0.825222	0.827119	0.827541	0.827079	0.825507	0.828984	0.826248	0.826778	0.831944	0.828766	0.827121	0.827921	0.828036	0.834159	0.827513	0.827184	0.827092	0.830135	0.828891
GCA_937860195.1	0.825641	0.827766	0.8259	0.824372	0.824185	0.822227	0.827959	0.826106	0.824453	0.826859	0.826782	0.82501	0.824633	0.825822	0.822609	0.819782	0.82582	0.829263	0.828137	0.823247	0.825238	0.82965	0.825743	0.826962	0.824652	0.824776	0.827891	0.8276	0.824141	0.829204	0.824031	0.821437	0.828269	0.823348	0.824507	0.826512	0.824066	0.822487	0.833465	0.827809	0.82733	0.827751	0.827602	0.830126	0.827627	0.832143	0.826667	0.830331	0.829494
GCA_031427435.1	0.826104	0.828542	0.823907	0.823191	0.822865	0.824342	0.821796	0.824098	0.825077	0.825735	0.827336	0.827174	0.823189	0.828372	0.823589	0.820019	0.823088	0.826978	0.823481	0.824496	0.825954	0.826036	0.828238	0.827005	0.822634	0.826159	0.826381	0.827827	0.82793	0.831699	0.824426	0.824657	0.824352	0.823758	0.825894	0.824428	0.827287	0.827332	0.83105	0.832215	0.826486	0.827225	0.825154	0.838533	0.826646	0.826349	0.825564	0.832586	0.829117
GCA_031366845.1	0.827152	0.828073	0.824702	0.823993	0.824151	0.828409	0.827456	0.824742	0.825749	0.82456	0.828229	0.826988	0.823615	0.825811	0.827722	0.822899	0.826877	0.829286	0.827439	0.825403	0.828255	0.82944	0.826607	0.822371	0.827244	0.823671	0.824244	0.8312	0.826494	0.832105	0.825944	0.82543	0.824519	0.827785	0.824159	0.828571	0.823002	0.826302	0.830714	0.825416	0.82557	0.827572	0.831679	0.834378	0.825652	0.835209	0.828624	0.825848	0.825736
GCA_031367905.1	0.825953	0.827274	0.823925	0.826872	0.824974	0.822197	0.826697	0.82431	0.825935	0.82462	0.828813	0.825216	0.826577	0.828287	0.829161	0.828209	0.82324	0.826484	0.82364	0.824935	0.825964	0.826741	0.825333	0.824516	0.830402	0.821934	0.82714	0.826673	0.825664	0.834786	0.823663	0.825241	0.825297	0.829561	0.825062	0.826732	0.824673	0.825916	0.828529	0.827075	0.828755	0.828899	0.829952	0.830283	0.828032	0.832826	0.826077	0.830544	0.832017
GCA_027486955.1	0.825534	0.830926	0.825531	0.827946	0.825606	0.827188	0.827909	0.825524	0.830182	0.829044	0.826022	0.827165	0.828018	0.827298	0.831162	0.822922	0.825875	0.833786	0.828592	0.829658	0.829003	0.836521	0.822854	0.823611	0.823774	0.82779	0.828268	0.83652	0.831061	0.832182	0.828312	0.829753	0.826698	0.831289	0.826375	0.831439	0.824553	0.825865	0.827484	0.830803	0.831786	0.833519	0.836695	0.834877	0.833778	0.836018	0.829545	0.831779	0.831873
GCA_031372125.1	0.830684	0.829533	0.824753	0.823945	0.823731	0.829559	0.830271	0.824784	0.825066	0.826545	0.827962	0.828387	0.823823	0.827041	0.827531	0.823833	0.824688	0.827498	0.829778	0.824854	0.826337	0.829326	0.825379	0.823544	0.826544	0.82441	0.826664	0.830437	0.829557	0.83262	0.826761	0.824855	0.825501	0.827573	0.825803	0.827141	0.824392	0.825732	0.831265	0.824343	0.825901	0.826459	0.831416	0.83386	0.825989	0.83289	0.829265	0.824628	0.825199
GCA_029247785.1	0.82567	0.834949	0.824199	0.827411	0.82701	0.827526	0.823724	0.824199	0.831407	0.823226	0.827893	0.826976	0.82741	0.828036	0.825521	0.829394	0.821694	0.827459	0.825799	0.830376	0.821822	0.828223	0.822453	0.826677	0.821573	0.827466	0.824558	0.82564	0.827153	0.82685	0.828084	0.830081	0.823754	0.826282	0.820391	0.825357	0.820215	0.823302	0.822508	0.82614	0.820862	0.824953	0.825124	0.827583	0.82538	0.826713	0.827645	0.830905	0.827483
GCA_031374105.1	0.826638	0.829005	0.821766	0.826441	0.825844	0.825956	0.830171	0.821755	0.82552	0.828954	0.827301	0.825727	0.826681	0.823677	0.82871	0.83016	0.8282	0.828056	0.829054	0.824797	0.829397	0.827409	0.826142	0.823197	0.826891	0.828497	0.824583	0.828366	0.831301	0.835268	0.826853	0.824144	0.822327	0.82888	0.822204	0.827462	0.823098	0.827598	0.827258	0.830603	0.829262	0.828815	0.830289	0.835218	0.828712	0.83685	0.830033	0.831718	0.829857
GCA_031410255.1	0.828476	0.826678	0.822725	0.825275	0.825052	0.827789	0.827523	0.822828	0.827191	0.824666	0.826578	0.829313	0.824958	0.826992	0.827014	0.823364	0.82449	0.827402	0.82523	0.827024	0.82571	0.829139	0.823724	0.826538	0.828451	0.827114	0.826358	0.827756	0.828088	0.832615	0.828628	0.826106	0.828621	0.82721	0.826822	0.826816	0.826641	0.827658	0.833686	0.827914	0.82553	0.82763	0.828196	0.829654	0.826347	0.834801	0.830139	0.830901	0.826779
GCA_031360105.1	0.823853	0.828041	0.823797	0.82455	0.823602	0.823087	0.821488	0.823999	0.824797	0.827858	0.825906	0.826794	0.824571	0.827253	0.824224	0.822685	0.822928	0.825806	0.82229	0.823458	0.823304	0.826089	0.826192	0.825522	0.822762	0.82392	0.826533	0.828164	0.827487	0.832452	0.826278	0.823786	0.82491	0.824289	0.825725	0.825229	0.826175	0.823943	0.832165	0.82631	0.826155	0.827367	0.826554	0.839966	0.82759	0.826176	0.823816	0.82847	0.830336
GCA_026417215.1	0.824375	0.825578	0.823714	0.823049	0.824773	0.823367	0.822481	0.823563	0.825592	0.824967	0.823533	0.821857	0.823049	0.82776	0.826388	0.822881	0.823337	0.826185	0.823786	0.826391	0.822883	0.82549	0.823014	0.824759	0.823232	0.822698	0.826772	0.826505	0.8279	0.818644	0.8247	0.826119	0.820121	0.826321	0.828657	0.825769	0.828129	0.824225	0.822495	0.818046	0.824391	0.825992	0.828582	0.825158	0.823055	0.826725	0.826303	0.821169	0.837698
[truncated: 351 more columns]
